# Supplementary material for: A Taxon-Specific and High-Throughput Method for Measuring Ligand Binding to Nicotinic Acetylcholine Receptors
Source: Toxins (Basel). 2019 Oct 16;11(10):600. doi: 10.3390/toxins11100600 (PMC6832995; doi:10.3390/toxins11100600)
Supplement: Supplementary file 1 [file toxins-11-00600-s001.zip]

Archive with 1 entries (1 files):
- toxins-606580-supplementary.xlsx
