# Supplementary material for: A Taxon-Specific and High-Throughput Method for Measuring Ligand Binding to Nicotinic Acetylcholine Receptors
Source: Toxins (Basel). 2019 Oct 16;11(10):600. doi: 10.3390/toxins11100600 (PMC6832995; doi:10.3390/toxins11100600)
Supplement: Supplementary file 1 [file toxins-11-00600-s001.zip › toxins-606580-supplementary.xlsx]

## Sheet: Sheet1
Time	Fish		Amphibian		Lizard		Bird		Marsupial		Rodent		Snake
0.2	0.000443	0.000712	0.003061	0.00135	6.9e-05	0.001606	0.001774	0.002114	0.0018828	0.00198189	0.001401	0.001979	0.001445	0.000932
0.4	0.000837	0.000609	0.003322	0.001227	0.00032	0.001735	0.002289	0.002313	0.00218222	0.00188691	0.001748	0.00174	0.001868	0.000759
0.6	0.001389	0.000569	0.003547	0.000908	0.000511	0.001916	0.002725	0.002568	0.00235427	0.00187691	0.002029	0.001723	0.002436	0.00047
0.8	0.00189	0.000439	0.003824	0.000919	0.000766	0.002404	0.003262	0.002516	0.00263135	0.00167206	0.002318	0.001757	0.002933	0.000354
1	0.002163	0.000283	0.004225	0.001013	0.000856	0.002555	0.003853	0.00248	0.00301084	0.00143288	0.002766	0.001953	0.00357	0.00052
1.2	0.002637	0.000444	0.004502	0.001132	0.001041	0.002661	0.004408	0.002413	0.0033917	0.00136596	0.002911	0.001975	0.00425	0.000495
1.4	0.003011	0.000657	0.004893	0.001313	0.001069	0.002992	0.005172	0.002431	0.00371566	0.00127023	0.003118	0.00207	0.004994	0.000748
1.6	0.003199	0.000953	0.005527	0.00159	0.001141	0.003077	0.005778	0.002583	0.00410558	0.00127478	0.003389	0.002203	0.005669	0.00094
1.8	0.003319	0.001112	0.005932	0.001584	0.001075	0.003221	0.00612	0.002572	0.0043174	0.00128174	0.003627	0.002135	0.006309	0.001001
2	0.003497	0.001231	0.006192	0.001765	0.000928	0.003484	0.006331	0.002553	0.00438139	0.00126577	0.003857	0.002073	0.006742	0.000884
2.2	0.003548	0.001412	0.006398	0.001932	0.000635	0.003364	0.00664	0.00245	0.00428593	0.00143015	0.003941	0.002005	0.007117	0.000889
2.4	0.00354	0.001432	0.006448	0.002274	0.000623	0.003333	0.006753	0.002437	0.00412756	0.00139211	0.004172	0.002001	0.007231	0.000738
2.6	0.00343	0.001523	0.006495	0.002453	0.000773	0.003486	0.006868	0.002308	0.00430526	0.00137544	0.004215	0.00183	0.007775	0.000774
2.8	0.003605	0.001545	0.006098	0.0026	0.000875	0.003641	0.006858	0.002303	0.00449767	0.00145415	0.004156	0.00176	0.007685	0.000937
3	0.003526	0.001362	0.005835	0.002672	0.001201	0.003585	0.00691	0.002503	0.00480734	0.00161189	0.004431	0.001873	0.007731	0.000798
3.2	0.003334	0.001211	0.005811	0.002844	0.001316	0.003532	0.007074	0.002748	0.00510558	0.00148754	0.004601	0.001985	0.007944	0.000589
3.4	0.003438	0.001271	0.006045	0.002644	0.001543	0.003706	0.007048	0.002766	0.0052196	0.00134391	0.004911	0.00172	0.007843	0.000525
3.6	0.003246	0.000812	0.006112	0.002512	0.001748	0.003931	0.006962	0.003036	0.00531874	0.0011346	0.004994	0.001653	0.007823	0.000548
3.8	0.003243	0.00052	0.006129	0.00234	0.001957	0.003926	0.007189	0.003073	0.00562439	0.00111265	0.005082	0.001589	0.00788	0.000532
4	0.003413	0.000598	0.006153	0.002064	0.00203	0.003815	0.007106	0.003144	0.00549887	0.00100337	0.005258	0.001638	0.00787	0.000274
4.2	0.00353	0.000446	0.006353	0.001999	0.002174	0.003823	0.007122	0.003425	0.00535294	0.00110076	0.005491	0.001657	0.00786	0.000253
4.4	0.003965	0.000388	0.006223	0.001965	0.002299	0.003763	0.00696	0.003795	0.00532708	0.00103402	0.005456	0.001803	0.00767	0.000157
4.6	0.004143	0.000582	0.006235	0.002045	0.002244	0.00378	0.006894	0.003896	0.0052549	0.00098558	0.005415	0.001725	0.007775	0.000117
4.8	0.004073	0.000614	0.006336	0.002092	0.002197	0.003984	0.007051	0.003734	0.00533685	0.00062206	0.005496	0.001569	0.007685	0.000291
5	0.004032	0.000737	0.006446	0.002213	0.002034	0.003636	0.007309	0.00379	0.0055571	0.00050456	0.005681	0.001657	0.007815	0.000546
5.2	0.004174	0.000655	0.006435	0.002334	0.002085	0.003751	0.007633	0.003597	0.00550322	0.00073156	0.005681	0.001657	0.008247	0.000363
5.4	0.004152	0.000852	0.006773	0.002265	0.001931	0.003766	0.00806	0.003685	0.00548844	0.00093023	0.0058	0.001709	0.008454	0.000675
5.6	0.003999	0.000934	0.006908	0.002438	0.001899	0.00334	0.008165	0.003813	0.00563415	0.00117884	0.005966	0.001671	0.008483	0.000753
5.8	0.004109	0.001071	0.006758	0.00207	0.001777	0.003465	0.008378	0.003688	0.00548434	0.00122714	0.006079	0.001726	0.008685	0.000729
6	0.004202	0.001035	0.006605	0.002307	0.001858	0.003521	0.008375	0.003504	0.00528178	0.00114265	0.005948	0.001867	0.008783	0.000648
6.2	0.004145	0.000966	0.006585	0.002476	0.002229	0.003279	0.008568	0.003241	0.00515376	0.00125387	0.00602	0.001792	0.008949	0.000887
6.4	0.00417	0.000911	0.006412	0.002483	0.002518	0.003416	0.008542	0.003274	0.0051843	0.00102942	0.005987	0.001654	0.009178	0.000792
6.6	0.004041	0.001079	0.006267	0.002302	0.002669	0.003384	0.008259	0.003012	0.00511455	0.00114636	0.00593	0.001702	0.009515	0.000762
6.8	0.004191	0.001066	0.006053	0.002157	0.002855	0.003397	0.008284	0.003339	0.00522044	0.00139648	0.006167	0.002028	0.009615	0.000627
7	0.004174	0.000941	0.006024	0.002418	0.003054	0.003268	0.008244	0.00338	0.00543014	0.0015238	0.006245	0.00234	0.00973	0.000489
7.2	0.00407	0.001072	0.006247	0.002303	0.003097	0.003568	0.008224	0.003129	0.00536376	0.00131879	0.006273	0.002308	0.010009	0.00047
7.4	0.004221	0.001006	0.00642	0.002211	0.003354	0.003765	0.00792	0.002927	0.00545109	0.00117993	0.00628	0.002269	0.010004	0.000581
7.6	0.004191	0.001042	0.006414	0.001965	0.003216	0.003824	0.007741	0.003085	0.00543324	0.00104071	0.006106	0.002335	0.01008	0.000443
7.8	0.004356	0.000959	0.006455	0.002001	0.003264	0.003631	0.007714	0.003128	0.00561721	0.00086706	0.005952	0.002379	0.010202	0.000618
8	0.004511	0.000881	0.006622	0.00191	0.003326	0.00381	0.007384	0.003113	0.00554385	0.00120968	0.005778	0.002469	0.010364	0.000831
8.2	0.004577	0.000895	0.006627	0.001884	0.003323	0.00396	0.007339	0.003203	0.00525963	0.00128494	0.005638	0.00229	0.010111	0.000932
8.4	0.004563	0.000432	0.006638	0.001967	0.003064	0.003811	0.007248	0.003478	0.00531719	0.00122824	0.005549	0.002383	0.010031	0.001085
8.6	0.00424	0.000478	0.006725	0.002288	0.002863	0.00405	0.007464	0.003528	0.0053394	0.00096456	0.005752	0.002281	0.01017	0.001182
8.8	0.004167	0.000358	0.006641	0.002354	0.002612	0.004211	0.00752	0.00371	0.00528438	0.00110089	0.005906	0.002219	0.010135	0.00113
9	0.0041	0.000246	0.006768	0.002361	0.00224	0.004008	0.007639	0.003352	0.00533694	0.00111742	0.005983	0.002339	0.010076	0.001274
9.2	0.003953	0.000361	0.00683	0.002548	0.001926	0.003992	0.007859	0.003456	0.00531467	0.00096483	0.005973	0.002331	0.0101	0.001236
9.4	0.003959	0.000668	0.006761	0.002378	0.001689	0.00382	0.007886	0.003511	0.00539304	0.0010503	0.005981	0.002338	0.009775	0.001073
9.6	0.003803	0.000967	0.006758	0.002371	0.001855	0.00384	0.007962	0.00342	0.00539099	0.00086203	0.00617	0.002283	0.009561	0.001049
9.8	0.003851	0.001033	0.006878	0.002025	0.001973	0.004138	0.008123	0.003332	0.00524899	0.00048729	0.006249	0.002531	0.009564	0.000993
10	0.00392	0.000813	0.0067	0.001861	0.002114	0.0043	0.007946	0.003085	0.00520614	0.00064062	0.006168	0.002491	0.009503	0.000812
10.2	0.004152	0.000836	0.006825	0.001808	0.002217	0.00433	0.008128	0.002951	0.00522828	0.00070347	0.006417	0.002371	0.009607	0.001015
10.4	0.00433	0.000915	0.006733	0.00151	0.001988	0.004481	0.008139	0.002983	0.00520125	0.00052433	0.006291	0.002423	0.009834	0.000808
10.6	0.004392	0.000868	0.006644	0.001513	0.002271	0.004221	0.007958	0.003084	0.00507606	0.00066284	0.00658	0.002657	0.009846	0.000817
10.8	0.004482	0.000832	0.006507	0.001621	0.002225	0.004144	0.007973	0.003286	0.00503876	0.00055997	0.00648	0.002557	0.009831	0.000737
11	0.004577	0.001264	0.006364	0.001818	0.002215	0.003896	0.007696	0.003283	0.00515512	0.00062291	0.006341	0.002519	0.009697	0.000658
11.2	0.004645	0.001341	0.006636	0.001888	0.002321	0.003883	0.007706	0.003041	0.00489167	0.00063565	0.00632	0.00244	0.00987	0.000633
11.4	0.004539	0.001249	0.006728	0.002045	0.002298	0.003684	0.007632	0.003092	0.00483455	0.00081056	0.006367	0.002636	0.009898	0.00085
11.6	0.004554	0.001063	0.006714	0.002105	0.002343	0.003578	0.007647	0.003237	0.00474952	0.00112991	0.006199	0.002778	0.010016	0.000894
11.8	0.004524	0.001006	0.006644	0.002074	0.00262	0.003379	0.00761	0.003089	0.00461451	0.00149177	0.006023	0.002779	0.010251	0.001211
12	0.004609	0.001005	0.006503	0.002081	0.002607	0.003596	0.007578	0.003114	0.00439706	0.00145288	0.005972	0.002911	0.01034	0.001278
12.2	0.004396	0.000646	0.006483	0.00195	0.002446	0.003206	0.007714	0.003395	0.00426079	0.00133448	0.005904	0.002828	0.010339	0.001441
12.4	0.004173	0.000299	0.006457	0.002002	0.002488	0.003161	0.007862	0.003574	0.00429312	0.00127442	0.006028	0.002761	0.010534	0.001116
12.6	0.003884	0.000339	0.00637	0.002208	0.002593	0.003296	0.008018	0.003742	0.00430631	0.0011803	0.006114	0.002611	0.010561	0.001136
12.8	0.00364	0.000242	0.006312	0.002261	0.00236	0.003224	0.008018	0.003898	0.00402013	0.00154564	0.006005	0.002316	0.01052	0.000918
13	0.003377	0.000566	0.006504	0.002244	0.002266	0.003002	0.008176	0.003802	0.00368214	0.00137433	0.005893	0.002209	0.010394	0.000919
13.2	0.003158	0.000708	0.006571	0.002435	0.002233	0.002662	0.008319	0.004043	0.00365289	0.0011896	0.005844	0.002148	0.010372	0.000777
13.4	0.003072	0.000531	0.006446	0.002173	0.002408	0.002849	0.00827	0.003787	0.00363409	0.00109101	0.006092	0.001937	0.010258	0.000935
13.6	0.002984	0.000521	0.006515	0.002114	0.002607	0.00327	0.008187	0.003781	0.00364146	0.00080612	0.006239	0.001791	0.010199	0.001244
13.8	0.003078	0.00068	0.006433	0.001968	0.002349	0.003627	0.008212	0.003967	0.00368968	0.00061188	0.006324	0.001823	0.010262	0.001171
14	0.003172	0.000599	0.006172	0.001791	0.00216	0.003518	0.008097	0.003925	0.00379596	0.00077311	0.006567	0.001753	0.010407	0.001205
14.2	0.003432	0.000872	0.006427	0.00174	0.002248	0.003624	0.008172	0.003789	0.00399159	0.00043667	0.006815	0.001766	0.010443	0.001568
14.4	0.003497	0.00074	0.006296	0.001646	0.002136	0.003761	0.007976	0.003761	0.00420513	0.00056576	0.00698	0.001602	0.010434	0.001407
14.6	0.003441	0.000975	0.006111	0.001758	0.002259	0.003302	0.00782	0.003699	0.00426964	0.00064618	0.006959	0.001765	0.010426	0.001579
14.8	0.003553	0.001328	0.005773	0.00177	0.002153	0.003345	0.007817	0.003819	0.00406218	0.00090102	0.006839	0.001657	0.010296	0.00176
15	0.003805	0.00147	0.005469	0.001814	0.002107	0.003441	0.007671	0.003833	0.00394156	0.00109652	0.007049	0.001882	0.010161	0.001556
15.2	0.003862	0.001509	0.005675	0.001824	0.002036	0.003561	0.007695	0.003612	0.00396993	0.0011836	0.007064	0.002158	0.010203	0.001723
15.4	0.003943	0.001461	0.005697	0.00169	0.002136	0.003412	0.007625	0.003952	0.00411208	0.00139445	0.007156	0.002501	0.010324	0.001816
15.6	0.004213	0.001222	0.005512	0.001545	0.002311	0.003554	0.007638	0.003853	0.00404385	0.00173616	0.006981	0.002758	0.010385	0.001908
15.8	0.004533	0.001047	0.005391	0.001516	0.002197	0.003623	0.007571	0.003681	0.00391231	0.00175124	0.006666	0.002969	0.010276	0.001912
16	0.00457	0.000895	0.005479	0.001636	0.001842	0.003935	0.007566	0.003843	0.00397531	0.00175252	0.006846	0.003261	0.010298	0.001699
16.2	0.00445	0.000517	0.00547	0.001639	0.001888	0.003979	0.007431	0.003817	0.00408083	0.00177312	0.006804	0.003286	0.010245	0.001987
16.4	0.004266	0.000471	0.005425	0.001818	0.002107	0.004128	0.007558	0.003875	0.00387624	0.00175058	0.006703	0.003033	0.010321	0.001893
16.6	0.004045	0.000435	0.005419	0.002092	0.00221	0.00406	0.007488	0.00413	0.00357653	0.00180672	0.006524	0.003107	0.010337	0.001745
16.8	0.003838	0.000393	0.005359	0.002257	0.002152	0.003717	0.007457	0.004078	0.00331743	0.00171022	0.006304	0.00285	0.010355	0.001617
17	0.003728	0.000818	0.005421	0.002131	0.002344	0.003529	0.007464	0.00414	0.00310322	0.00148058	0.00644	0.002914	0.010341	0.001056
17.2	0.003614	0.00103	0.005319	0.002247	0.002228	0.00318	0.007308	0.004129	0.0032833	0.00151529	0.006407	0.002961	0.010301	0.001021
17.4	0.003564	0.001299	0.005284	0.002393	0.002336	0.003462	0.007303	0.004239	0.00325785	0.0015163	0.006374	0.00298	0.01022	0.001283
17.6	0.003509	0.001399	0.005258	0.002543	0.002107	0.003697	0.007107	0.004621	0.00306407	0.00140881	0.006472	0.002923	0.010106	0.001249
17.8	0.00345	0.001493	0.005322	0.002603	0.002083	0.003477	0.007209	0.004728	0.00283415	0.00124404	0.006549	0.002776	0.010278	0.001511
18	0.003581	0.001538	0.005345	0.00275	0.002214	0.003408	0.007271	0.004529	0.00282144	0.00116754	0.006807	0.002776	0.01019	0.00142
18.2	0.003906	0.001547	0.005427	0.002779	0.002444	0.003804	0.007549	0.004438	0.00305546	0.00087207	0.006771	0.002779	0.010114	0.001485
18.4	0.003967	0.001471	0.005357	0.002817	0.002473	0.003812	0.007565	0.004378	0.00308405	0.00094867	0.006891	0.002497	0.01009	0.001388
18.6	0.004102	0.001154	0.005306	0.003175	0.002348	0.003582	0.007443	0.004265	0.00289204	0.00119047	0.006855	0.002518	0.010017	0.001356
18.8	0.004139	0.001092	0.005255	0.003306	0.002118	0.003596	0.007449	0.004439	0.00263339	0.00138517	0.006979	0.002434	0.009911	0.001272
19	0.004341	0.000924	0.005452	0.002967	0.002002	0.003736	0.007545	0.004061	0.00269548	0.00152492	0.007032	0.002638	0.009971	0.001125
19.2	0.004433	0.000879	0.005826	0.002512	0.001877	0.003655	0.007642	0.004027	0.00270949	0.00131985	0.006952	0.002777	0.00999	0.000899
19.4	0.004567	0.001013	0.005906	0.002155	0.001972	0.003658	0.007744	0.004104	0.00256943	0.00141939	0.006927	0.003041	0.010095	0.000814
19.6	0.004445	0.001019	0.005872	0.001725	0.001707	0.003841	0.007935	0.00376	0.00254073	0.00159677	0.00687	0.003319	0.010132	0.000794
19.8	0.004592	0.000725	0.006083	0.001749	0.001577	0.003932	0.00772	0.003641	0.00256156	0.0016925	0.006808	0.003383	0.010311	0.000684
20	0.00443	0.000997	0.006323	0.001374	0.001519	0.00445	0.007768	0.003334	0.00275719	0.00187153	0.006785	0.003153	0.010454	0.000626
20.2	0.00427	0.000867	0.006128	0.001427	0.001707	0.004386	0.007645	0.003363	0.00276338	0.00160662	0.006529	0.003258	0.010669	0.000897
20.4	0.003891	0.001006	0.006077	0.00119	0.001813	0.004163	0.007425	0.003599	0.00266641	0.00171561	0.006379	0.003283	0.0108	0.000866
20.6	0.00383	0.001105	0.006033	0.00106	0.001773	0.004035	0.007379	0.003723	0.00259261	0.00185627	0.006512	0.003375	0.010926	0.000957
20.8	0.00389	0.001429	0.005851	0.001128	0.001758	0.003969	0.007424	0.003972	0.00278385	0.00184357	0.006566	0.003383	0.010817	0.000979
21	0.003874	0.001477	0.005667	0.000706	0.001798	0.003734	0.007371	0.004069	0.00287866	0.00183727	0.00673	0.003241	0.010721	0.001225
21.2	0.0038	0.001587	0.005734	0.000609	0.001811	0.003319	0.007022	0.004434	0.00295576	0.00176764	0.006486	0.003224	0.01077	0.001314
21.4	0.003627	0.00148	0.005786	0.00081	0.002096	0.003565	0.007102	0.004594	0.00306362	0.00172873	0.0062	0.003424	0.010831	0.001335
21.6	0.003748	0.001346	0.005736	0.000677	0.002042	0.003537	0.006844	0.004949	0.00286465	0.00186749	0.006204	0.00316	0.010729	0.001586
21.8	0.003801	0.0014	0.00575	0.000889	0.002213	0.003413	0.007134	0.004998	0.00294879	0.00202486	0.006148	0.003352	0.011059	0.001859
22	0.003952	0.001185	0.005747	0.001168	0.002251	0.003461	0.007041	0.005065	0.00312074	0.00207756	0.006162	0.003252	0.010939	0.001914
22.2	0.003831	0.001067	0.005573	0.001428	0.002126	0.003396	0.0071	0.005311	0.0031828	0.00236895	0.006203	0.003208	0.011092	0.001746
22.4	0.003733	0.000762	0.005758	0.001843	0.001897	0.003236	0.006908	0.005406	0.00315254	0.00240468	0.006437	0.002841	0.011105	0.001673
22.6	0.003797	0.000332	0.005898	0.002045	0.001434	0.003067	0.006975	0.005456	0.00292619	0.00251603	0.00661	0.002473	0.01127	0.001804
22.8	0.003769	0.0005	0.005909	0.002321	0.001302	0.003045	0.007108	0.005262	0.0027812	0.00262122	0.006566	0.002557	0.011192	0.001778
23	0.003869	0.000432	0.006003	0.002088	0.001236	0.003107	0.007254	0.004932	0.00263796	0.00266757	0.006476	0.002374	0.011158	0.001607
23.2	0.003831	0.00058	0.006023	0.002057	0.001142	0.00316	0.007091	0.005071	0.00257707	0.0024324	0.006456	0.002472	0.011067	0.001526
23.4	0.00375	0.000806	0.0063	0.002098	0.001423	0.003298	0.007144	0.004986	0.00254883	0.00260123	0.006626	0.002643	0.011366	0.001541
23.6	0.003614	0.000688	0.006383	0.002042	0.001257	0.003389	0.007288	0.004988	0.00248662	0.00231474	0.00687	0.002364	0.011523	0.001571
23.8	0.003611	0.000692	0.006651	0.002454	0.001355	0.003603	0.007243	0.004681	0.00232207	0.00228017	0.00685	0.002221	0.011472	0.001606
24	0.003455	0.000971	0.006822	0.002399	0.001351	0.00385	0.007458	0.004665	0.00218014	0.00205446	0.006875	0.002274	0.011347	0.001545
24.2	0.003384	0.000987	0.006735	0.002636	0.001386	0.003576	0.007529	0.00477	0.00191262	0.00204413	0.007066	0.002297	0.0114	0.001684
24.4	0.003387	0.001158	0.006618	0.00236	0.001538	0.003361	0.00773	0.004809	0.0019333	0.00233002	0.007242	0.002093	0.01116	0.001528
24.6	0.003608	0.001325	0.006569	0.002431	0.001597	0.003335	0.008019	0.004987	0.0018547	0.0022069	0.007119	0.002081	0.011152	0.001552
24.8	0.003672	0.001353	0.006326	0.002269	0.00146	0.003259	0.00798	0.00523	0.00204478	0.00182834	0.006852	0.002494	0.010892	0.001462
25	0.003663	0.001484	0.006148	0.002094	0.001544	0.003025	0.007812	0.004985	0.00217415	0.00184206	0.006512	0.002659	0.0107	0.001598
25.2	0.003724	0.001617	0.006052	0.002007	0.001636	0.003125	0.007842	0.005163	0.00206939	0.00183415	0.006266	0.002934	0.010894	0.001732
25.4	0.003932	0.001562	0.005841	0.002185	0.001688	0.003341	0.008045	0.004972	0.00211094	0.00178103	0.006	0.003052	0.010916	0.001796
25.6	0.004118	0.002	0.005688	0.002206	0.001432	0.00336	0.008029	0.005138	0.00203045	0.00193839	0.005817	0.003133	0.010854	0.001643
25.8	0.004093	0.001934	0.005403	0.00222	0.001253	0.00339	0.008241	0.005288	0.00224864	0.0019731	0.005723	0.003432	0.010863	0.001456
26	0.0041	0.001737	0.00518	0.002275	0.001168	0.003391	0.008028	0.005319	0.00216253	0.00189363	0.005758	0.003383	0.010894	0.001133
26.2	0.003975	0.001535	0.005094	0.00246	0.001047	0.003405	0.008115	0.005234	0.0019235	0.0014996	0.005815	0.003481	0.01101	0.000851
26.4	0.003998	0.001296	0.00516	0.002698	0.000686	0.003609	0.008104	0.005481	0.00200866	0.00093741	0.005882	0.003247	0.010955	0.000827
26.6	0.003967	0.001183	0.005178	0.002682	0.000324	0.003488	0.008038	0.005374	0.00169687	0.00071323	0.005938	0.003317	0.010954	0.000793
26.8	0.003989	0.001268	0.005049	0.00289	0.000158	0.003653	0.007844	0.00499	0.00170865	0.00062004	0.005808	0.003496	0.010672	0.000616
27	0.003798	0.000911	0.005077	0.003008	3.83e-05	0.003516	0.007714	0.004838	0.00191447	0.00076962	0.005914	0.003329	0.010886	0.000374
27.2	0.003863	0.000875	0.005332	0.00291	9e-05	0.003628	0.007529	0.00506	0.00182555	0.00086587	0.005973	0.003557	0.010952	0.000289
27.4	0.003746	0.000948	0.00551	0.002908	6.33e-05	0.003391	0.007587	0.005003	0.001617	0.00083655	0.006288	0.003463	0.011082	0.000297
27.6	0.003711	0.000771	0.005225	0.003203	-0.00018	0.003288	0.007526	0.005081	0.00149044	0.00064457	0.006421	0.003128	0.011153	0.000308
27.8	0.003678	0.000539	0.005349	0.003244	-5.4e-05	0.003188	0.007474	0.00503	0.00139713	0.00078162	0.006277	0.003127	0.011121	0.000371
28	0.003438	0.000711	0.005332	0.003149	-7.3e-05	0.003077	0.007459	0.005231	0.00118765	0.00083397	0.006391	0.002963	0.011303	0.000374
28.2	0.003639	0.000502	0.004995	0.003221	-0.00013	0.002878	0.007455	0.005	0.0014344	0.00081946	0.006432	0.00294	0.011199	0.000461
28.4	0.003794	0.000425	0.004596	0.00332	-0.0003	0.002757	0.007371	0.005092	0.00164054	0.00064627	0.006349	0.002919	0.011337	0.000525
28.6	0.003844	0.000617	0.004302	0.003101	-0.00057	0.002675	0.007172	0.00508	0.0014926	0.00062956	0.00634	0.002937	0.011354	0.000486
28.8	0.003869	0.000463	0.003951	0.003228	-0.00076	0.002842	0.007137	0.005318	0.0016812	0.00061632	0.006389	0.003117	0.011459	0.000439
29	0.00432	0.000607	0.003699	0.003235	-0.00073	0.002735	0.007266	0.005127	0.00151223	0.00101269	0.006541	0.003074	0.011458	0.000469
29.2	0.004406	0.00058	0.003724	0.003318	-0.00071	0.002875	0.007431	0.005009	0.00127797	0.00120841	0.006792	0.003033	0.011599	0.000563
29.4	0.004256	0.000776	0.003849	0.00359	-0.0009	0.002948	0.007458	0.004763	0.00135082	0.0011633	0.006943	0.003164	0.011478	0.000377
29.6	0.003973	0.000963	0.003819	0.003694	-0.00071	0.003098	0.007356	0.004833	0.00149179	0.00149947	0.006943	0.003447	0.011464	0.000289
29.8	0.003755	0.00098	0.003857	0.003557	-0.00057	0.003428	0.007201	0.00497	0.00147861	0.00155163	0.007132	0.003619	0.011358	0.00029
30	0.003531	0.001023	0.003914	0.003662	-0.00041	0.00357	0.007323	0.004932	0.00124338	0.00150521	0.007373	0.003614	0.011511	0.000524
30.2	0.003369	0.001011	0.00402	0.003624	-0.00029	0.003693	0.007365	0.004768	0.00113253	0.00137742	0.007413	0.003772	0.01143	0.000669
30.4	0.003462	0.001299	0.003897	0.003415	-0.00025	0.003628	0.007426	0.004885	0.00124564	0.00158722	0.007515	0.00386	0.011305	0.000706
30.6	0.003316	0.001325	0.004055	0.003452	-0.00028	0.003516	0.007381	0.004781	0.00112601	0.00170426	0.007385	0.00385	0.011214	0.000951
30.8	0.003553	0.001209	0.004176	0.003651	-1.9e-05	0.003739	0.007596	0.004647	0.00128644	0.00193162	0.007117	0.003757	0.01115	0.000898
31	0.003612	0.000901	0.004453	0.003618	0.000218	0.003584	0.007542	0.004774	0.00149956	0.0021878	0.00698	0.003519	0.011348	0.000992
31.2	0.003875	0.000812	0.004777	0.003441	0.000224	0.003319	0.007416	0.005005	0.00129943	0.00232977	0.006559	0.003435	0.011128	0.001124
31.4	0.004023	0.000789	0.004779	0.003446	0.000294	0.002951	0.007309	0.004994	0.00137949	0.00219852	0.006394	0.003097	0.011017	0.001049
31.6	0.0041	0.000776	0.004773	0.00339	0.000477	0.002978	0.007362	0.005433	0.00131386	0.00203267	0.006008	0.002793	0.011003	0.001191
31.8	0.003972	0.000864	0.00493	0.003055	0.000508	0.002975	0.007208	0.005375	0.001342	0.00184332	0.005669	0.002636	0.011024	0.001471
32	0.003863	0.000944	0.00483	0.003062	0.000406	0.002963	0.007037	0.005432	0.00133349	0.00189167	0.005561	0.002684	0.010981	0.001479
32.2	0.003911	0.000719	0.004581	0.002998	7.83e-05	0.002813	0.006955	0.005494	0.00157743	0.00189709	0.005492	0.003063	0.01075	0.001538
32.4	0.003813	0.000798	0.004624	0.002759	8.1e-05	0.002584	0.006896	0.005799	0.00152609	0.0016419	0.005294	0.003135	0.010893	0.001732
32.6	0.003711	0.000965	0.004535	0.002651	0.000232	0.002623	0.007016	0.005605	0.00142307	0.00144931	0.005499	0.003097	0.01087	0.001424
32.8	0.003828	0.000834	0.004508	0.00289	0.000258	0.002756	0.007123	0.00594	0.00130945	0.00136463	0.005464	0.003331	0.010908	0.00126
33	0.00405	0.000935	0.004709	0.00278	0.000261	0.00275	0.007194	0.005691	0.00106315	0.00116207	0.005636	0.003399	0.010754	0.001177
33.2	0.003622	0.000947	0.004822	0.002911	0.000255	0.002788	0.007214	0.005597	0.00103661	0.0010894	0.00583	0.003329	0.010645	0.001174
33.4	0.003316	0.001429	0.005029	0.003132	9.8e-05	0.003023	0.007335	0.005859	0.001179	0.00081508	0.006082	0.003442	0.010766	0.001061
33.6	0.003156	0.001709	0.005013	0.003154	0.000257	0.003131	0.007261	0.005827	0.0011736	0.00089178	0.006039	0.003625	0.010846	0.000921
33.8	0.002841	0.002003	0.004961	0.003053	0.000295	0.003354	0.007061	0.005772	0.00105491	0.00091876	0.006161	0.003651	0.010877	0.000546
34	0.002877	0.002147	0.004914	0.003024	0.000561	0.003232	0.007248	0.005617	0.00100651	0.00070368	0.006352	0.00372	0.010996	0.000417
34.2	0.002991	0.002214	0.00492	0.003022	0.000726	0.003192	0.007213	0.005378	0.00119521	0.00080924	0.006614	0.00409	0.011091	0.000591
34.4	0.003147	0.002547	0.004827	0.003155	0.000921	0.003363	0.007146	0.005257	0.00119617	0.00063329	0.006677	0.003966	0.011156	0.000634
34.6	0.003195	0.002614	0.00498	0.003503	0.001112	0.003719	0.007258	0.005207	0.00128825	0.00068686	0.006821	0.004115	0.011256	0.00044
34.8	0.003549	0.002787	0.005002	0.003601	0.001369	0.003962	0.007282	0.004972	0.00147564	0.00046099	0.006727	0.004119	0.011189	0.000473
35	0.003575	0.002901	0.00515	0.003404	0.0014	0.004224	0.007021	0.004962	0.00155317	0.0006093	0.00702	0.003669	0.01129	0.000281
35.2	0.003779	0.003018	0.005159	0.003335	0.001357	0.004025	0.006984	0.005263	0.00156561	0.00072165	0.007031	0.0034	0.011213	0.000358
35.4	0.00368	0.003167	0.004956	0.003182	0.001233	0.004081	0.007162	0.005395	0.00155788	0.00077339	0.007142	0.003137	0.011211	0.000175
35.6	0.00374	0.003022	0.004683	0.003165	0.001237	0.00419	0.007315	0.005606	0.00154623	0.0007527	0.007305	0.003123	0.01126	0.000424
35.8	0.003549	0.003007	0.004635	0.003028	0.001171	0.004292	0.007175	0.00565	0.00162088	0.00116728	0.007363	0.003253	0.011176	0.000541
36	0.00345	0.002766	0.004529	0.002697	0.001032	0.004403	0.007247	0.005896	0.00156384	0.00144256	0.007526	0.003175	0.011072	0.000913
36.2	0.003343	0.002672	0.0045	0.002278	0.000789	0.004112	0.007166	0.006077	0.00148913	0.00150567	0.007411	0.003171	0.010969	0.001218
36.4	0.003434	0.002511	0.00444	0.002048	0.00083	0.003968	0.006992	0.006326	0.00124503	0.00145552	0.00713	0.003094	0.01099	0.001343
36.6	0.003451	0.0023	0.00417	0.002043	0.00091	0.004125	0.007059	0.006334	0.00103868	0.00160827	0.007257	0.002986	0.011127	0.001114
36.8	0.003731	0.002117	0.004229	0.001854	0.000808	0.003921	0.007207	0.006961	0.00076979	0.00182915	0.007166	0.003012	0.011074	0.000964
37	0.003963	0.00189	0.004405	0.001928	0.000759	0.003354	0.007298	0.007166	0.00083749	0.00152971	0.007121	0.00297	0.011081	0.000997
37.2	0.003975	0.001919	0.004307	0.001896	0.000599	0.003153	0.007567	0.007124	0.00076918	0.0014534	0.007097	0.003173	0.011231	0.001026
37.4	0.00386	0.002014	0.004307	0.002184	0.000634	0.003066	0.007609	0.007184	0.00076397	0.00114754	0.006994	0.003609	0.011334	0.00126
37.6	0.003823	0.00184	0.004164	0.002474	0.000605	0.002852	0.007472	0.00714	0.00092471	0.00128458	0.006595	0.004028	0.011223	0.001339
37.8	0.003719	0.001496	0.004177	0.002656	0.000545	0.002745	0.007185	0.00703	0.00098921	0.00140284	0.006572	0.004126	0.011383	0.001112
38	0.003956	0.001205	0.004096	0.002972	0.000537	0.002857	0.007292	0.007067	0.00111874	0.00137686	0.006764	0.004464	0.011527	0.000976
38.2	0.004044	0.001142	0.003872	0.003143	0.000629	0.002969	0.007305	0.007004	0.00090198	0.00152891	0.006751	0.004642	0.011618	0.000906
38.4	0.004126	0.001427	0.003887	0.003318	0.000714	0.00323	0.007267	0.006819	0.00068232	0.00115275	0.00665	0.004705	0.011639	0.000693
38.6	0.004107	0.001387	0.00398	0.003446	0.000916	0.00325	0.007371	0.006694	0.00075407	0.00135301	0.006659	0.005008	0.011734	0.000689
38.8	0.004204	0.001471	0.004024	0.003498	0.000714	0.003391	0.007249	0.006418	0.00055955	0.00135606	0.006503	0.004602	0.011734	0.000694
39	0.004298	0.001446	0.004058	0.003553	0.000546	0.003573	0.007021	0.006256	0.00046845	0.00164083	0.006708	0.004517	0.011846	0.000558
39.2	0.004523	0.00136	0.003859	0.003859	0.000437	0.00346	0.007075	0.006064	0.00064713	0.00177754	0.006599	0.004172	0.011723	0.000331
39.4	0.004487	0.001067	0.003743	0.003926	0.000284	0.0035	0.007242	0.005756	0.00057205	0.00195866	0.006714	0.004234	0.011748	0.000516
39.6	0.004729	0.001298	0.003677	0.003965	0.000438	0.003694	0.006955	0.00578	0.00059271	0.00236801	0.006844	0.004251	0.011689	0.000413
39.8	0.004633	0.0016	0.003724	0.003782	0.000204	0.003799	0.006611	0.005856	0.00069987	0.00287789	0.006802	0.003891	0.011434	0.000422
40	0.004431	0.001937	0.003765	0.003175	0.000313	0.003613	0.006454	0.005796	0.00035935	0.0027809	0.006865	0.003768	0.011338	0.000654
40.2	0.004253	0.002158	0.003795	0.003193	0.000247	0.003424	0.006307	0.005705	6.3573e-05	0.00290052	0.006666	0.003805	0.011405	0.000764
40.4	0.004231	0.002254	0.0036	0.002982	0.000236	0.003268	0.006144	0.006047	-0.000209	0.00302533	0.006793	0.003833	0.011355	0.00071
40.6	0.004114	0.002321	0.003547	0.002931	0.000631	0.003249	0.006119	0.006229	-0.0002075	0.00278748	0.006984	0.003721	0.011453	0.000728
40.8	0.004084	0.002552	0.003881	0.003065	0.000725	0.003018	0.006145	0.006734	-3.934e-05	0.0023298	0.006902	0.003747	0.011515	0.00076
41	0.003986	0.002785	0.003819	0.002883	0.000764	0.002744	0.00584	0.006645	0.0001313	0.00165736	0.006838	0.003916	0.011517	0.001027
41.2	0.003776	0.003112	0.003902	0.002989	0.000748	0.002832	0.005969	0.006701	0.00014324	0.00174343	0.006921	0.004112	0.01157	0.001108
41.4	0.003624	0.002932	0.003647	0.003002	0.000767	0.002854	0.005596	0.006862	0.00024061	0.00155482	0.006862	0.004007	0.011413	0.001132
41.6	0.003504	0.002775	0.003579	0.00313	0.000566	0.002954	0.005575	0.007037	0.00048613	0.00152617	0.006804	0.003998	0.011658	0.001095
41.8	0.003428	0.002645	0.003474	0.003102	0.000462	0.002895	0.005478	0.006922	0.00040461	0.00134836	0.006682	0.00364	0.012014	0.001093
42	0.003433	0.002661	0.003294	0.003141	0.000432	0.003049	0.005775	0.007065	4.622e-05	0.00112216	0.006829	0.003896	0.012341	0.000738
42.2	0.003437	0.002902	0.003293	0.003096	0.00057	0.002963	0.005849	0.007015	-0.0003836	0.00073037	0.006676	0.003802	0.012435	0.000856
42.4	0.003134	0.003032	0.003524	0.003217	0.000321	0.002799	0.006074	0.006871	-0.0005867	0.00058191	0.00669	0.00386	0.012708	0.00071
42.6	0.00313	0.002884	0.003568	0.003459	0.000296	0.002965	0.00621	0.006651	-0.0005778	0.00071224	0.006442	0.004016	0.01279	0.000756
42.8	0.003339	0.00276	0.003641	0.003365	0.000235	0.00301	0.006327	0.00639	-0.0005432	0.00075067	0.006519	0.00398	0.012879	0.000806
43	0.003328	0.002636	0.003448	0.003448	7.87e-05	0.003176	0.006293	0.006476	-0.0005228	0.00100713	0.006508	0.004286	0.012734	0.000666
43.2	0.003424	0.00252	0.003431	0.003729	-1.5e-05	0.0031	0.006627	0.006587	-0.0004535	0.00139458	0.006414	0.004117	0.01272	0.000627
43.4	0.003483	0.002589	0.003441	0.003417	-2.7e-05	0.002966	0.006834	0.006649	-0.000456	0.00191567	0.006572	0.004643	0.01265	0.000711
43.6	0.003606	0.002874	0.003406	0.003277	-2.4e-05	0.003113	0.0067	0.00687	-0.0005313	0.00211013	0.006585	0.004741	0.012445	0.00071
43.8	0.003316	0.002876	0.003566	0.003117	-0.00012	0.002842	0.006725	0.006875	-0.0007183	0.00234551	0.006581	0.004659	0.01211	0.000551
44	0.00316	0.00302	0.00363	0.00301	9.53e-05	0.002815	0.007055	0.006949	-0.0010524	0.00246184	0.006795	0.00479	0.011982	0.000852
44.2	0.003158	0.002889	0.003561	0.003097	-0.00014	0.002855	0.007305	0.007213	-0.0010055	0.00249115	0.006978	0.00473	0.011742	0.000747
44.4	0.003223	0.002952	0.003482	0.002745	-0.00016	0.002784	0.007134	0.007555	-0.0011892	0.00228425	0.007165	0.004894	0.011545	0.00062
44.6	0.003174	0.003116	0.003467	0.002733	-1.9e-05	0.003001	0.007148	0.007541	-0.0009342	0.00207196	0.007078	0.004987	0.011513	0.00071
44.8	0.003237	0.003465	0.00354	0.002596	-3.8e-05	0.002963	0.007319	0.007463	-0.0008779	0.0017294	0.007006	0.005244	0.011597	0.000796
45	0.003415	0.003679	0.003544	0.002382	-0.00018	0.002961	0.007253	0.007246	-0.0008905	0.00133614	0.007071	0.00542	0.0115	0.000739
45.2	0.003602	0.003948	0.00368	0.002304	-0.00013	0.003088	0.007456	0.007098	-0.0006846	0.00130044	0.007016	0.00517	0.011416	0.000976
45.4	0.003756	0.003787	0.003417	0.002372	-1.5e-05	0.003334	0.007181	0.006911	-0.0005983	0.00117975	0.007016	0.00494	0.011422	0.000821
45.6	0.003772	0.003849	0.003557	0.002316	-8.4e-05	0.003338	0.00722	0.00669	-0.0005035	0.00086225	0.007184	0.004543	0.011808	0.000657
45.8	0.003854	0.003977	0.003613	0.002427	-7.3e-06	0.003241	0.00726	0.006609	-0.0005828	0.0006653	0.007091	0.004219	0.011923	0.000239
46	0.004008	0.003918	0.003782	0.002607	-0.00014	0.003367	0.007242	0.006549	-0.0009524	0.00046224	0.007195	0.004111	0.012044	5.33e-05
46.2	0.004125	0.003895	0.00384	0.002705	-0.00015	0.00349	0.007046	0.006626	-0.0009037	0.00065222	0.007033	0.003694	0.012005	0.000338
46.4	0.004197	0.003508	0.003982	0.002786	-0.00027	0.003566	0.007162	0.006609	-0.0009157	0.0007809	0.006951	0.003672	0.012159	0.000313
46.6	0.004445	0.003259	0.003898	0.002988	-9e-05	0.003686	0.007021	0.006729	-0.0005962	0.00087963	0.006717	0.003623	0.012187	0.000328
46.8	0.004468	0.003042	0.003912	0.002864	-3.8e-05	0.003539	0.006633	0.006935	-0.0001545	0.00081507	0.006841	0.003344	0.012258	0.000217
47	0.004517	0.002676	0.003753	0.003114	-0.00021	0.003512	0.006338	0.007027	-0.0001777	0.00090243	0.006769	0.003299	0.01231	0.000407
47.2	0.004686	0.002383	0.003895	0.003252	-0.00018	0.003598	0.00632	0.007009	-6.068e-05	0.00100686	0.006646	0.0035	0.01237	0.000434
47.4	0.004516	0.002215	0.003804	0.002827	-0.00019	0.003735	0.006116	0.007175	3.2927e-05	0.00119784	0.00652	0.003841	0.01224	0.00032
47.6	0.004238	0.002334	0.004007	0.00289	-0.00021	0.003846	0.006056	0.007496	-6.754e-05	0.00124884	0.006363	0.003846	0.012318	0.00034
47.8	0.003877	0.002012	0.004078	0.003083	-0.00028	0.003769	0.006001	0.007335	-2.938e-05	0.00174392	0.006284	0.003563	0.012309	0.000556
48	0.004036	0.002153	0.003987	0.002917	-0.00016	0.003615	0.006016	0.007297	4.633e-05	0.00185026	0.006477	0.003733	0.012381	0.000798
48.2	0.003935	0.002104	0.004012	0.002817	-0.00034	0.003386	0.006003	0.007536	-0.000108	0.00202452	0.006429	0.00381	0.012277	0.000777
48.4	0.003985	0.002073	0.004085	0.002821	-0.00047	0.003473	0.006041	0.007463	-0.0003539	0.00215439	0.006249	0.003919	0.012304	0.000853
48.6	0.00406	0.002234	0.003929	0.003051	-0.00045	0.003429	0.006294	0.0074	-0.0002721	0.00224042	0.006078	0.00389	0.01212	0.001009
48.8	0.00406	0.002585	0.003913	0.003144	-0.00039	0.003359	0.006485	0.007484	-0.0004057	0.00234884	0.006121	0.004094	0.012285	0.001244
49	0.003808	0.00288	0.004258	0.003415	-0.00035	0.003427	0.006379	0.00753	-0.000423	0.00241081	0.006263	0.004178	0.012126	0.00124
49.2	0.003676	0.003026	0.004271	0.003385	-0.00021	0.003519	0.006284	0.007565	-0.0005253	0.00281156	0.006391	0.004151	0.012021	0.001433
49.4	0.003457	0.002947	0.00419	0.003584	-0.00032	0.003582	0.006007	0.007447	-0.0009181	0.00305656	0.00679	0.003957	0.011953	0.001452
49.6	0.003403	0.003017	0.004247	0.003853	-0.0003	0.003477	0.005977	0.007549	-0.0010804	0.00283141	0.00698	0.003761	0.012168	0.001547
49.8	0.003265	0.003259	0.004147	0.004181	-0.00019	0.003251	0.005867	0.007619	-0.0013602	0.00273221	0.006868	0.004073	0.012194	0.00161
50	0.003329	0.003115	0.004198	0.004163	-0.00026	0.002749	0.005692	0.00749	-0.0017102	0.0026883	0.006758	0.003914	0.012087	0.001331
50.2	0.003293	0.003165	0.003943	0.004281	-0.00048	0.002546	0.005623	0.007388	-0.0016576	0.00267622	0.006902	0.003704	0.01203	0.001213
50.4	0.00332	0.003314	0.003943	0.004193	-0.00038	0.002296	0.005629	0.007385	-0.0017204	0.00268047	0.006718	0.003805	0.011998	0.001249
50.6	0.003183	0.003451	0.00384	0.004519	-0.00039	0.002217	0.005662	0.007413	-0.0015976	0.00279102	0.006704	0.003654	0.011993	0.001275
50.8	0.003167	0.003425	0.003908	0.004302	-0.00048	0.002118	0.005603	0.007465	-0.0012902	0.00260487	0.006691	0.003647	0.012046	0.001146
51	0.003231	0.003375	0.003778	0.004252	-0.0004	0.002368	0.005678	0.007291	-0.0013081	0.00247248	0.006551	0.003829	0.012067	0.001141
51.2	0.003078	0.003833	0.003618	0.004103	-0.00026	0.002737	0.005859	0.007665	-0.0013135	0.00240903	0.006367	0.004162	0.011953	0.000761
51.4	0.002787	0.003884	0.003253	0.003733	-0.00032	0.00281	0.006126	0.007866	-0.0011305	0.00217709	0.006365	0.004027	0.01198	0.000632
51.6	0.002908	0.003995	0.003256	0.003803	-0.00027	0.002751	0.006152	0.007875	-0.0009589	0.00213427	0.006485	0.004103	0.012088	0.000548
51.8	0.003029	0.003782	0.003148	0.003661	-0.00023	0.002814	0.006121	0.007543	-0.0009446	0.00211718	0.006501	0.003931	0.012297	0.000296
52	0.003391	0.003906	0.003178	0.003537	-0.00012	0.002823	0.006015	0.007683	-0.0008813	0.0020953	0.006499	0.004192	0.012373	0.000299
52.2	0.003405	0.003741	0.00315	0.003583	-0.00024	0.003102	0.005958	0.007865	-0.0008701	0.00193301	0.006478	0.004074	0.012247	0.000488
52.4	0.003765	0.003618	0.003175	0.003724	-0.0002	0.003685	0.00627	0.00791	-0.0006886	0.00195358	0.006407	0.003975	0.011942	0.000312
52.6	0.003728	0.003706	0.003195	0.003982	4.07e-05	0.003596	0.006377	0.008012	-0.0005773	0.00191192	0.006489	0.003974	0.011811	0.00058
52.8	0.003593	0.003583	0.003298	0.004136	0.000247	0.003563	0.006228	0.008309	-0.0005835	0.00208279	0.006544	0.004307	0.012208	0.000724
53	0.003464	0.00333	0.003417	0.004384	0.00031	0.003642	0.006131	0.008202	-0.0005699	0.00211233	0.006808	0.004522	0.01215	0.000888
53.2	0.003655	0.003147	0.003329	0.00414	0.000541	0.00377	0.005956	0.008399	-0.0008253	0.00219112	0.007013	0.00459	0.012231	0.001123
53.4	0.003732	0.00301	0.003366	0.004049	0.000618	0.003837	0.006046	0.008085	-0.0008136	0.00219203	0.007168	0.004436	0.012398	0.001197
53.6	0.003953	0.002882	0.003387	0.004218	0.000845	0.003634	0.00606	0.008116	-0.0006243	0.00216805	0.007042	0.004625	0.012713	0.001109
53.8	0.003803	0.003185	0.003221	0.004018	0.000625	0.003422	0.00596	0.007862	-0.0006171	0.00188414	0.007248	0.004488	0.012527	0.000957
54	0.003722	0.003402	0.003204	0.003703	0.000407	0.003329	0.005949	0.007571	-0.000646	0.0019669	0.007519	0.004016	0.012285	0.000867
54.2	0.003559	0.003512	0.003182	0.003885	0.000185	0.003342	0.00599	0.007284	-0.0007379	0.00215235	0.007853	0.003917	0.012317	0.001293
54.4	0.003502	0.003751	0.003332	0.00372	0.000287	0.003168	0.006227	0.007549	-0.0005722	0.00223417	0.007675	0.003956	0.012229	0.001125
54.6	0.003475	0.003589	0.003173	0.003994	0.000284	0.002967	0.006445	0.007455	-0.0006562	0.00232639	0.007885	0.003673	0.012082	0.001249
54.8	0.003491	0.003798	0.003127	0.003723	0.000146	0.002849	0.006635	0.007634	-0.0004557	0.0022464	0.00775	0.003455	0.011904	0.000923
55	0.003338	0.003794	0.00295	0.003729	0.000296	0.002831	0.00651	0.00763	-0.0005697	0.00225555	0.007594	0.003157	0.011804	0.000615
55.2	0.003311	0.003828	0.002915	0.003688	0.000151	0.003099	0.006647	0.007793	-0.0004736	0.00222997	0.007799	0.002904	0.011742	0.000371
55.4	0.003419	0.003688	0.002906	0.003551	-0.00019	0.003274	0.006909	0.007733	-0.0004869	0.00233645	0.007889	0.002443	0.01179	0.000597
55.6	0.003457	0.003518	0.00309	0.003792	-0.00051	0.003429	0.006639	0.007981	-0.0005588	0.0024981	0.00783	0.002322	0.011987	0.000491
55.8	0.003494	0.003663	0.00322	0.003825	-0.00062	0.003624	0.00667	0.007888	-0.0006222	0.00280509	0.007438	0.001881	0.012078	0.000363
56	0.003618	0.003752	0.003295	0.003897	-0.00071	0.003949	0.006491	0.007998	-0.0006783	0.00298175	0.007065	0.001936	0.011998	0.000637
56.2	0.003641	0.003446	0.003357	0.003848	-0.00086	0.004115	0.006293	0.00819	-0.000699	0.00300305	0.00676	0.002189	0.011852	0.000702
56.4	0.003715	0.003369	0.003329	0.004096	-0.00093	0.004185	0.006352	0.008418	-0.0009583	0.00334642	0.006488	0.002278	0.011916	0.001043
56.6	0.003582	0.003237	0.003383	0.004241	-0.00104	0.00386	0.006179	0.008669	-0.0012395	0.00338222	0.006235	0.002627	0.011961	0.001015
56.8	0.003668	0.002851	0.003248	0.004119	-0.00102	0.003791	0.005739	0.008873	-0.0014277	0.0033826	0.006001	0.002974	0.012352	0.001138
57	0.003845	0.002674	0.003288	0.004161	-0.00085	0.003926	0.005542	0.008839	-0.0015258	0.00332687	0.005919	0.003179	0.012475	0.001023
57.2	0.004032	0.002702	0.003503	0.003919	-0.00075	0.003922	0.005391	0.008992	-0.0016986	0.00320835	0.005536	0.00344	0.012555	0.001165
57.4	0.003932	0.002396	0.003498	0.003825	-0.00081	0.003747	0.005337	0.008804	-0.0015547	0.00302673	0.005309	0.003296	0.012613	0.00126
57.6	0.003818	0.002621	0.003354	0.003676	-0.00073	0.003683	0.005215	0.008765	-0.0015674	0.00285167	0.005262	0.003414	0.0127	0.001338
57.8	0.003554	0.002896	0.003278	0.003475	-0.00093	0.003456	0.005323	0.008514	-0.0016585	0.0026679	0.005541	0.003273	0.012516	0.001124
58	0.003512	0.002992	0.003257	0.003636	-0.00079	0.003436	0.005413	0.008195	-0.0020031	0.00280021	0.005718	0.003521	0.012601	0.001003
58.2	0.003437	0.002924	0.003199	0.003659	-0.00085	0.003039	0.005645	0.007848	-0.0020632	0.00230772	0.005921	0.003883	0.012665	0.000986
58.4	0.003238	0.002897	0.00268	0.003415	-0.0007	0.002786	0.0059	0.007806	-0.0019568	0.00190364	0.005864	0.003734	0.012536	0.000827
58.6	0.0031	0.002854	0.002453	0.00333	-0.00073	0.002846	0.006065	0.00735	-0.0020245	0.00176258	0.006002	0.003599	0.012573	0.001106
58.8	0.003145	0.002827	0.002552	0.003085	-0.00086	0.0026	0.006214	0.007292	-0.0018703	0.00176205	0.006113	0.003418	0.012363	0.000867
59	0.002941	0.002697	0.00264	0.002837	-0.00067	0.002603	0.006161	0.007116	-0.0020507	0.0015976	0.006359	0.003267	0.012605	0.000864
59.2	0.003008	0.002968	0.002809	0.002991	-0.00058	0.002877	0.006369	0.007023	-0.0017615	0.00176161	0.0067	0.003449	0.012558	0.000807
59.4	0.003175	0.003116	0.002807	0.002849	-0.00075	0.002744	0.006581	0.006879	-0.0018449	0.00189539	0.006748	0.003487	0.012306	0.001033
59.6	0.003376	0.003085	0.002717	0.002964	-0.00046	0.002824	0.006506	0.007056	-0.0017493	0.0018376	0.006859	0.003558	0.012326	0.001062
59.8	0.00352	0.003508	0.002683	0.00294	-0.00033	0.003025	0.006515	0.006874	-0.0014644	0.00199325	0.006665	0.003764	0.012258	0.001026
60	0.003483	0.003469	0.002461	0.002766	-0.00035	0.002811	0.006355	0.006977	-0.0014634	0.0016984	0.006693	0.004015	0.012411	0.000986
60.2	0.003452	0.003226	0.002152	0.002554	-0.00036	0.002868	0.006019	0.007199	-0.0015486	0.00150686	0.007014	0.004151	0.012432	0.000921
60.4	0.003697	0.003329	0.002006	0.002756	-5.9e-05	0.002792	0.006093	0.007325	-0.0017025	0.00141768	0.007271	0.004106	0.012584	0.000559
60.6	0.003917	0.003159	0.002075	0.002762	0.000144	0.002775	0.005978	0.007308	-0.0015456	0.00137376	0.007122	0.004213	0.01255	0.00066
60.8	0.00405	0.003096	0.002277	0.002927	0.000199	0.002756	0.005691	0.007329	-0.0015427	0.0010977	0.007259	0.004219	0.012697	0.000509
61	0.003995	0.003036	0.002505	0.003469	0.000136	0.002699	0.005715	0.007263	-0.0015479	0.00104944	0.007038	0.00429	0.012576	0.000704
61.2	0.004341	0.003027	0.002753	0.003781	5.93e-05	0.002713	0.005903	0.007657	-0.00143	0.00105843	0.006838	0.004176	0.012451	0.000743
61.4	0.004253	0.002849	0.002862	0.003935	9.47e-05	0.002352	0.005797	0.007964	-0.0013793	0.00112251	0.006765	0.003994	0.012508	0.00104
61.6	0.004202	0.003053	0.002875	0.004339	0.000257	0.002165	0.006037	0.007946	-0.0015731	0.00139834	0.006938	0.004268	0.0126	0.001195
61.8	0.004277	0.002942	0.002804	0.004992	0.000113	0.002073	0.006199	0.008047	-0.001576	0.00141744	0.006941	0.004519	0.012519	0.000965
62	0.004424	0.002877	0.002697	0.005352	-7.6e-05	0.001998	0.0062	0.007994	-0.0017759	0.00149612	0.006961	0.004684	0.012661	0.001235
62.2	0.0044	0.003029	0.002692	0.005198	-8.6e-05	0.001908	0.006192	0.007836	-0.001763	0.00142778	0.0071	0.00477	0.012643	0.001347
62.4	0.004313	0.00302	0.002576	0.005296	-0.00025	0.00225	0.00615	0.00778	-0.001834	0.00157743	0.00687	0.004551	0.012656	0.00164
62.6	0.004179	0.003121	0.002791	0.005413	-0.00035	0.002517	0.005957	0.007885	-0.0017489	0.00177807	0.00702	0.004817	0.012722	0.001705
62.8	0.004237	0.003196	0.002875	0.005357	-0.00053	0.002449	0.005786	0.008128	-0.0019354	0.00203576	0.00705	0.00477	0.012628	0.001573
63	0.004091	0.003301	0.003062	0.005157	-0.00058	0.002831	0.005723	0.0084	-0.0020887	0.00210096	0.006989	0.005138	0.012765	0.001405
63.2	0.004191	0.003569	0.002985	0.005047	-0.00064	0.002781	0.005653	0.008405	-0.001981	0.0023688	0.007059	0.005216	0.01259	0.001398
63.4	0.00425	0.003342	0.002944	0.004507	-0.00073	0.002837	0.005545	0.008239	-0.0019613	0.00260863	0.007216	0.005173	0.012377	0.001431
63.6	0.004265	0.003158	0.002829	0.004261	-0.00058	0.002965	0.005445	0.008363	-0.0020263	0.00284108	0.007277	0.005326	0.012571	0.00146
63.8	0.003925	0.003284	0.002859	0.003992	-0.00093	0.002972	0.005223	0.008329	-0.0019543	0.00299968	0.007362	0.005395	0.012713	0.001311
64	0.003783	0.003033	0.002842	0.00332	-0.00094	0.002546	0.005188	0.008574	-0.0018733	0.00296146	0.007478	0.004997	0.012814	0.00098
64.2	0.003804	0.003061	0.002959	0.003118	-0.00076	0.002724	0.005067	0.008515	-0.002082	0.00285168	0.007647	0.00489	0.012676	0.000548
64.4	0.003878	0.003014	0.003092	0.003123	-0.00046	0.002513	0.005406	0.008459	-0.002042	0.00295512	0.007468	0.004579	0.012802	0.000247
64.6	0.003698	0.002913	0.003052	0.002691	-0.00057	0.002343	0.005322	0.008408	-0.0020223	0.00316441	0.007287	0.004466	0.012662	0.000422
64.8	0.003675	0.002867	0.002905	0.002781	-0.00061	0.002212	0.00546	0.008494	-0.0021736	0.00324526	0.007409	0.004274	0.012459	0.000541
65	0.003578	0.002924	0.002573	0.002746	-0.00041	0.002021	0.005628	0.008649	-0.0023943	0.00325519	0.007159	0.004185	0.012387	0.000721
65.2	0.003809	0.003033	0.002554	0.002861	-5.7e-05	0.001805	0.005841	0.008816	-0.002382	0.00321909	0.006974	0.003884	0.012233	0.000759
65.4	0.003521	0.003361	0.002384	0.003052	0.000267	0.001626	0.005925	0.008486	-0.0024667	0.00288367	0.006877	0.004234	0.012361	0.000638
65.6	0.0036	0.003365	0.002006	0.00347	0.000662	0.001395	0.006207	0.008228	-0.0026213	0.00281649	0.00692	0.004458	0.012264	0.000525
65.8	0.00365	0.003473	0.001796	0.003845	0.000748	0.001489	0.00633	0.008532	-0.0023411	0.00270622	0.006537	0.004356	0.012289	0.000576
66	0.003801	0.00382	0.001702	0.003879	0.000852	0.001379	0.006402	0.008401	-0.0025502	0.00283232	0.006624	0.004018	0.012303	0.00089
66.2	0.003861	0.004295	0.0019	0.004278	0.001011	0.001442	0.006699	0.008214	-0.002537	0.00248065	0.006614	0.003848	0.012373	0.001012
66.4	0.003863	0.004416	0.001892	0.004705	0.000661	0.001578	0.006955	0.008346	-0.0026332	0.00252128	0.006386	0.003777	0.012419	0.001333
66.6	0.00372	0.004373	0.002029	0.004784	0.000559	0.001671	0.006945	0.008595	-0.0026731	0.00233422	0.006469	0.003915	0.012323	0.001116
66.8	0.0038	0.004281	0.002203	0.004844	0.000293	0.001908	0.006988	0.008718	-0.0028356	0.00220629	0.006476	0.003739	0.012357	0.000993
67	0.003759	0.004088	0.002265	0.004819	0.000415	0.00207	0.007013	0.008533	-0.0029114	0.00231393	0.006427	0.004052	0.012212	0.000949
67.2	0.003687	0.004028	0.002359	0.004806	0.000303	0.002066	0.006811	0.008238	-0.0028103	0.00230554	0.006731	0.003912	0.012117	0.001157
67.4	0.003709	0.003927	0.002398	0.004562	0.000132	0.002256	0.006532	0.008205	-0.0026977	0.002472	0.007041	0.004093	0.012074	0.001141
67.6	0.003838	0.003995	0.002426	0.004608	-5.1e-05	0.002344	0.00644	0.008394	-0.0029083	0.00236482	0.007129	0.004103	0.011958	0.001068
67.8	0.003995	0.004071	0.002583	0.004386	-0.00037	0.002414	0.006025	0.0086	-0.0027281	0.00202774	0.007314	0.003893	0.011879	0.000892
68	0.003983	0.004065	0.002797	0.004172	-0.00031	0.002322	0.005998	0.008771	-0.0026024	0.00204709	0.007327	0.003749	0.011843	0.00089
68.2	0.004052	0.004131	0.002919	0.004139	-0.00034	0.002324	0.005669	0.008678	-0.002809	0.00204429	0.00763	0.003764	0.011786	0.000648
68.4	0.003956	0.004156	0.002683	0.003642	-0.00023	0.002162	0.005612	0.00872	-0.0025652	0.00214108	0.007652	0.003548	0.011884	0.000829
68.6	0.004065	0.004206	0.002636	0.003149	-0.00026	0.002105	0.005456	0.008965	-0.0026061	0.0020558	0.007661	0.003463	0.011873	0.000846
68.8	0.004093	0.004131	0.002748	0.003139	-0.0002	0.002231	0.005559	0.008806	-0.0026947	0.00205732	0.007526	0.003614	0.011953	0.000927
69	0.00407	0.00427	0.002899	0.002898	-0.00044	0.002234	0.005719	0.008666	-0.0028375	0.00184007	0.00735	0.003675	0.011963	0.001011
69.2	0.004272	0.003959	0.002845	0.002814	-0.00052	0.002344	0.005837	0.008378	-0.0028107	0.00179681	0.00725	0.00378	0.012039	0.001147
69.4	0.004288	0.003963	0.002694	0.002943	-0.00045	0.002351	0.006083	0.008062	-0.0027095	0.00149663	0.00712	0.00411	0.012356	0.001196
69.6	0.004473	0.003614	0.002714	0.002792	-0.0005	0.002301	0.006257	0.008242	-0.0027253	0.00149409	0.00692	0.004011	0.012482	0.000743
69.8	0.00443	0.003436	0.002724	0.002914	-0.00062	0.002428	0.006513	0.00841	-0.0026218	0.00169289	0.006606	0.003964	0.012579	0.000657
70	0.004529	0.003254	0.002933	0.002923	-0.00064	0.0024	0.00695	0.008174	-0.002739	0.00198023	0.006824	0.003842	0.012654	0.000464
70.2	0.004492	0.003168	0.003104	0.003167	-0.00095	0.002295	0.007183	0.007966	-0.0026663	0.00203658	0.006553	0.00384	0.012781	0.000435
70.4	0.004295	0.003105	0.003218	0.003203	-0.00091	0.002367	0.007337	0.008025	-0.0026898	0.00211091	0.006263	0.004056	0.012798	0.000191
70.6	0.004091	0.002859	0.003247	0.002935	-0.00065	0.002547	0.007293	0.007917	-0.0026644	0.00182749	0.00611	0.00424	0.012708	0.000181
70.8	0.003994	0.002808	0.003167	0.003132	-0.00047	0.002685	0.007435	0.007524	-0.0028477	0.00190285	0.006015	0.004303	0.013015	0.000381
71	0.003939	0.002889	0.002879	0.002954	-0.00024	0.002651	0.007436	0.007318	-0.0028777	0.00216137	0.006104	0.004694	0.012993	0.000426
71.2	0.003892	0.003047	0.002745	0.003019	-0.0002	0.002704	0.007133	0.007371	-0.0027359	0.00218246	0.006285	0.004501	0.012971	0.000476
71.4	0.004017	0.003357	0.002433	0.002836	-0.00012	0.002567	0.006858	0.007659	-0.002507	0.00220633	0.006482	0.004776	0.012802	0.000749
71.6	0.0041	0.003488	0.002257	0.00299	0.000223	0.002373	0.006834	0.007814	-0.0027664	0.00230635	0.00639	0.004479	0.01269	0.000708
71.8	0.004166	0.003608	0.002177	0.003103	0.000376	0.00219	0.006407	0.008092	-0.0027902	0.00212213	0.006304	0.004301	0.012743	0.000686
72	0.004012	0.003892	0.00216	0.003319	0.000626	0.002053	0.006332	0.008325	-0.0028033	0.00219195	0.006516	0.004104	0.012796	0.000624
72.2	0.00395	0.004034	0.001984	0.003361	0.000748	0.002053	0.005881	0.008439	-0.0026838	0.00234701	0.006724	0.004164	0.012876	0.000575
72.4	0.004094	0.00432	0.002048	0.003428	0.000882	0.001995	0.005634	0.008573	-0.002506	0.00242932	0.006394	0.004171	0.012825	0.000215
72.6	0.004183	0.004483	0.002215	0.003431	0.000773	0.001865	0.005552	0.008801	-0.0024662	0.00270348	0.006413	0.004241	0.012829	0.000358
72.8	0.004339	0.004502	0.002264	0.003751	0.000516	0.001861	0.005391	0.008668	-0.0024383	0.00292697	0.006524	0.00436	0.012738	0.000292
73	0.004432	0.004714	0.002107	0.003762	0.000355	0.001979	0.00533	0.008746	-0.0025986	0.00317065	0.006619	0.004129	0.01259	0.000315
73.2	0.00469	0.004634	0.001793	0.003765	0.000379	0.001871	0.005216	0.008717	-0.0027798	0.00328925	0.006664	0.004335	0.01256	0.000559
73.4	0.004708	0.004581	0.00172	0.003847	0.000335	0.001854	0.005365	0.008576	-0.0026436	0.00331783	0.006576	0.004459	0.012525	0.000552
73.6	0.004834	0.004345	0.001733	0.00382	0.000179	0.001905	0.005565	0.008568	-0.0027984	0.00346682	0.006684	0.004402	0.012411	0.000688
73.8	0.004836	0.004125	0.001598	0.003752	4.37e-05	0.001684	0.005474	0.00873	-0.0028823	0.00378085	0.006686	0.004475	0.012142	0.000617
74	0.004754	0.00394	0.001851	0.003567	-2.2e-05	0.001592	0.005301	0.008602	-0.0029439	0.00390577	0.006826	0.004428	0.012083	0.000558
74.2	0.004809	0.003954	0.001863	0.00354	-0.00013	0.001465	0.004995	0.008335	-0.0030952	0.00376009	0.006781	0.004434	0.012014	0.000617
74.4	0.004749	0.004061	0.002004	0.003403	0.000152	0.001513	0.005229	0.007978	-0.0032872	0.00358279	0.006712	0.004617	0.012188	0.000559
74.6	0.004802	0.003758	0.002078	0.003028	5.7e-05	0.001568	0.005153	0.007637	-0.0034848	0.00356966	0.006841	0.004661	0.012235	0.0004
74.8	0.004902	0.003664	0.002349	0.003038	-6.3e-05	0.001611	0.005202	0.007294	-0.0036293	0.00380664	0.006992	0.004828	0.012501	0.000515
75	0.00504	0.003578	0.002426	0.00265	-0.0001	0.001389	0.005253	0.007533	-0.0035382	0.00390491	0.007184	0.004804	0.012453	0.000431
75.2	0.005125	0.00327	0.00256	0.002618	-6.6e-05	0.001312	0.005131	0.007401	-0.0034757	0.00353091	0.007046	0.004689	0.012377	0.000335
75.4	0.005098	0.003218	0.002716	0.002628	3.7e-05	0.001288	0.005282	0.007707	-0.0034369	0.0034123	0.007247	0.004841	0.012396	0.000697
75.6	0.005078	0.002937	0.002648	0.002664	-0.00014	0.001078	0.005487	0.007719	-0.0036549	0.0032391	0.007091	0.004732	0.012623	0.001079
75.8	0.005056	0.002723	0.002748	0.002717	-5.5e-05	0.001064	0.005516	0.008042	-0.0037112	0.00271044	0.007104	0.004844	0.0127	0.001357
76	0.004935	0.00275	0.002689	0.002679	5.43e-05	0.001117	0.005583	0.008273	-0.0034816	0.0026571	0.007442	0.004804	0.012735	0.001608
76.2	0.004892	0.002722	0.002785	0.002715	0.000111	0.00124	0.005619	0.008694	-0.0035511	0.00284828	0.007482	0.004945	0.012737	0.001623
76.4	0.005067	0.002525	0.003022	0.00273	2.77e-05	0.001159	0.005771	0.008765	-0.0033453	0.00265859	0.007446	0.004884	0.012835	0.001463
76.6	0.005037	0.002595	0.002987	0.002637	5e-05	0.001179	0.006148	0.008904	-0.0029865	0.00279428	0.00759	0.004908	0.012897	0.001174
76.8	0.005079	0.002507	0.002851	0.002819	-5.8e-05	0.001363	0.006119	0.00881	-0.0030704	0.00273323	0.007725	0.00478	0.012946	0.001167
77	0.004694	0.002471	0.002443	0.00273	6.23e-05	0.001545	0.006358	0.009055	-0.0030128	0.00281173	0.007476	0.004738	0.012986	0.001072
77.2	0.004805	0.00249	0.002202	0.002727	0.000159	0.001637	0.006599	0.009379	-0.0028659	0.00262088	0.007301	0.005183	0.012916	0.000822
77.4	0.004742	0.002596	0.002052	0.002729	0.000196	0.00183	0.006837	0.009372	-0.0028766	0.00258366	0.007368	0.005196	0.012747	0.000475
77.6	0.004746	0.002723	0.001988	0.002803	-1.2e-05	0.002039	0.006968	0.009747	-0.0028399	0.00269412	0.007429	0.004899	0.012554	0.000151
77.8	0.004803	0.002567	0.001858	0.002884	9.9e-05	0.002046	0.00643	0.010297	-0.0029741	0.00278722	0.007207	0.004745	0.012394	0.000383
78	0.00478	0.002609	0.001795	0.003162	0.000143	0.002404	0.006498	0.010064	-0.0030418	0.00294815	0.007115	0.004514	0.012391	0.000438
78.2	0.004792	0.0028	0.001719	0.003371	0.000168	0.002548	0.006664	0.009898	-0.0031886	0.00287458	0.006947	0.004289	0.012393	0.000501
78.4	0.004766	0.002974	0.001698	0.003331	0.000253	0.002696	0.006915	0.009696	-0.0032794	0.00315181	0.006662	0.004017	0.012338	0.000409
78.6	0.004756	0.003089	0.001703	0.003592	0.000238	0.002972	0.006761	0.009753	-0.0034345	0.00340704	0.006721	0.003853	0.012186	0.000592
78.8	0.004715	0.003202	0.001544	0.003659	0.000184	0.002812	0.00664	0.009556	-0.0032933	0.00318793	0.006548	0.003526	0.012063	0.000508
79	0.0047	0.00334	0.001346	0.003589	3.5e-05	0.00267	0.006608	0.009702	-0.0032363	0.00307034	0.006375	0.003344	0.01204	0.000585
79.2	0.004525	0.003524	0.001005	0.003835	5.13e-05	0.002561	0.006264	0.009516	-0.0032942	0.00280018	0.006291	0.003561	0.011847	0.000551
79.4	0.004338	0.003972	0.000898	0.00399	5.3e-05	0.002533	0.006319	0.009699	-0.0032982	0.00311267	0.006298	0.003884	0.012025	0.000173
79.6	0.004461	0.004098	0.000806	0.003949	-0.00022	0.002359	0.006071	0.009679	-0.0033952	0.00285513	0.006072	0.003787	0.012053	0.000352
79.8	0.004641	0.00415	0.000848	0.004012	-4e-05	0.002516	0.006136	0.010033	-0.0034815	0.00254995	0.006295	0.003936	0.012151	0.000824
80	0.004556	0.004279	0.00098	0.004137	-1.1e-05	0.002446	0.006023	0.009899	-0.0034281	0.00264307	0.006556	0.003973	0.012203	0.000934
80.2	0.00475	0.004291	0.001304	0.003959	-0.00013	0.002185	0.006077	0.009721	-0.0036516	0.00262377	0.006581	0.004038	0.012452	0.000994
80.4	0.004817	0.004361	0.001494	0.003716	-0.0001	0.002278	0.006086	0.009106	-0.0034322	0.00246764	0.006406	0.004257	0.01255	0.001026
80.6	0.004848	0.004586	0.001599	0.003414	-2.7e-06	0.002119	0.005984	0.008854	-0.0034674	0.00258923	0.006359	0.004588	0.012678	0.001366
80.8	0.004732	0.004866	0.001555	0.003248	5.43e-05	0.001961	0.005853	0.008802	-0.0036589	0.00261473	0.006567	0.004705	0.012973	0.001493
81	0.004442	0.005146	0.001462	0.002803	1.13e-05	0.002028	0.005907	0.008654	-0.0036865	0.0022551	0.006484	0.004985	0.013194	0.001517
81.2	0.004781	0.005284	0.001725	0.002567	-1e-05	0.001817	0.006116	0.008761	-0.003728	0.00215775	0.006602	0.005067	0.013251	0.001453
81.4	0.004905	0.005306	0.001862	0.002578	-0.00012	0.001694	0.006135	0.008526	-0.0041161	0.0022228	0.006902	0.004767	0.013099	0.001463
81.6	0.005	0.005449	0.001963	0.002452	-7.7e-05	0.002015	0.006167	0.008867	-0.0043654	0.00215321	0.007039	0.004718	0.013245	0.001236
81.8	0.005053	0.005329	0.002207	0.002415	8.63e-05	0.00207	0.006089	0.008699	-0.0047693	0.00220374	0.006768	0.004637	0.013387	0.001467
82	0.004942	0.004943	0.002309	0.002641	0.000113	0.002134	0.00647	0.008401	-0.0049754	0.00242591	0.006852	0.004531	0.013497	0.0012
82.2	0.00488	0.004679	0.002636	0.002538	0.000199	0.002206	0.006413	0.008253	-0.0049268	0.00254257	0.006833	0.004319	0.013355	0.001006
82.4	0.004906	0.004367	0.002757	0.002487	0.000162	0.002378	0.006498	0.008124	-0.0050718	0.00290458	0.006824	0.004092	0.013216	0.000765
82.6	0.004727	0.004287	0.002454	0.002544	0.000209	0.002597	0.006496	0.008429	-0.0050906	0.00273533	0.007045	0.004044	0.012924	0.000667
82.8	0.004688	0.004022	0.002409	0.002491	0.000143	0.002344	0.006528	0.008411	-0.0046947	0.00233057	0.006825	0.004159	0.012795	0.000534
83	0.004682	0.003894	0.002416	0.0026	2.6e-05	0.002166	0.00668	0.008627	-0.0046997	0.00238168	0.006834	0.00458	0.012768	0.000254
83.2	0.004505	0.004134	0.002413	0.00287	-2.6e-05	0.00216	0.006518	0.00865	-0.0046291	0.002186	0.006901	0.004664	0.012605	0.00031
83.4	0.00453	0.004245	0.002459	0.002961	0.000121	0.002372	0.006629	0.008893	-0.004262	0.00212069	0.006972	0.004636	0.012689	0.000467
83.6	0.004662	0.003989	0.002469	0.002848	2.33e-05	0.002418	0.006576	0.008789	-0.0040979	0.00198301	0.006948	0.003973	0.012627	0.000544
83.8	0.00475	0.003619	0.002493	0.002921	0.000294	0.0026	0.00681	0.008877	-0.0035846	0.00210691	0.00708	0.004194	0.012645	0.000685
84	0.004597	0.003545	0.00262	0.002912	0.000442	0.002433	0.00667	0.008768	-0.0034561	0.00263402	0.006975	0.003988	0.012548	0.000768
84.2	0.004663	0.003623	0.002585	0.002671	0.000436	0.002274	0.006726	0.008762	-0.0034439	0.00271439	0.006837	0.004121	0.0127	0.000974
84.4	0.004625	0.003663	0.002584	0.00256	0.000417	0.002123	0.006789	0.00885	-0.0034395	0.0028706	0.006608	0.00439	0.012511	0.001423
84.6	0.004664	0.00369	0.002668	0.00281	0.000408	0.002077	0.006839	0.009109	-0.0035313	0.00305043	0.006896	0.004509	0.01289	0.001673
84.8	0.004511	0.004127	0.002612	0.003024	0.000107	0.002076	0.006871	0.009216	-0.0035545	0.00311606	0.006991	0.004098	0.013176	0.001568
85	0.004381	0.004172	0.002622	0.003161	-0.00031	0.001991	0.006868	0.009188	-0.003746	0.00287508	0.006853	0.004141	0.013281	0.001215
85.2	0.004682	0.004019	0.002517	0.003214	-0.00033	0.002073	0.007009	0.009602	-0.0038564	0.0030187	0.006894	0.003987	0.013386	0.00103
85.4	0.00458	0.004118	0.002574	0.003254	-0.00048	0.002359	0.006756	0.009506	-0.0043246	0.00305549	0.006884	0.003987	0.013303	0.001025
85.6	0.004531	0.004446	0.002543	0.00293	-0.0004	0.002349	0.006634	0.009629	-0.0045871	0.00295717	0.006694	0.004264	0.013392	0.000866
85.8	0.00447	0.004514	0.002539	0.002976	-0.00044	0.002221	0.006533	0.009434	-0.0047102	0.00324679	0.006399	0.004336	0.013545	0.000889
86	0.00442	0.004255	0.00227	0.003321	-0.00032	0.002518	0.006568	0.009504	-0.0048183	0.00334137	0.006397	0.004482	0.013406	0.000525
86.2	0.004502	0.004395	0.002377	0.003013	-0.00029	0.002432	0.006448	0.009577	-0.0049094	0.00323144	0.006451	0.004431	0.013249	0.000534
86.4	0.004495	0.004361	0.002311	0.0031	-0.00048	0.00258	0.006482	0.009836	-0.0051692	0.0029178	0.006448	0.004783	0.013329	0.000622
86.6	0.004505	0.0044	0.002162	0.003256	-0.0003	0.002602	0.006488	0.010055	-0.0050558	0.00280053	0.006698	0.004933	0.013138	0.000708
86.8	0.004681	0.00432	0.002366	0.003523	-0.00023	0.002526	0.006485	0.009662	-0.0047739	0.0023816	0.00664	0.005327	0.013229	0.000474
87	0.004761	0.004412	0.002218	0.003717	-0.00017	0.002461	0.006332	0.009364	-0.004591	0.00212819	0.00657	0.005525	0.013145	0.000144
87.2	0.004735	0.00465	0.002098	0.003797	-0.00011	0.00259	0.006011	0.009154	-0.0045167	0.00163894	0.006721	0.005381	0.013092	0.00025
87.4	0.004918	0.0048	0.001798	0.003667	0.000289	0.002725	0.006156	0.008873	-0.0041848	0.00118791	0.006748	0.005138	0.013048	0.000283
87.6	0.005171	0.004578	0.001806	0.003583	0.000372	0.002758	0.006416	0.008482	-0.0041901	0.00116493	0.006578	0.005043	0.013247	0.000283
87.8	0.005261	0.004693	0.001797	0.003804	0.000491	0.002636	0.006517	0.008348	-0.0038135	0.00141879	0.006484	0.005156	0.013368	0.000295
88	0.005378	0.004704	0.001889	0.003805	0.000426	0.002486	0.006422	0.008075	-0.0036694	0.00175163	0.006598	0.005105	0.013372	0.000418
88.2	0.005446	0.004638	0.001978	0.00375	0.00036	0.002452	0.006612	0.007798	-0.0037635	0.00157231	0.006793	0.00506	0.013415	0.000541
88.4	0.00552	0.004606	0.002278	0.003988	0.000209	0.002506	0.006752	0.007907	-0.0037081	0.00159412	0.006922	0.005334	0.013267	0.000759
88.6	0.005499	0.004856	0.002512	0.004373	0.000225	0.002515	0.006662	0.00785	-0.0035941	0.00168362	0.007062	0.005064	0.01326	0.000807
88.8	0.005332	0.004863	0.002386	0.004476	2.83e-05	0.002613	0.006512	0.008001	-0.0035402	0.00188389	0.007019	0.00468	0.013286	0.000756
89	0.005475	0.004848	0.002362	0.004324	-4.9e-05	0.00261	0.00648	0.008254	-0.0036696	0.00189353	0.006953	0.004707	0.013193	0.00083
89.2	0.005675	0.004565	0.002328	0.003983	-0.00013	0.002962	0.00655	0.008743	-0.0036653	0.00211916	0.006905	0.004572	0.013111	0.000778
89.4	0.005583	0.004509	0.00232	0.003741	-0.00027	0.00295	0.006557	0.008724	-0.0037112	0.00232271	0.0068	0.004391	0.012894	0.000899
89.6	0.005755	0.004692	0.002128	0.003542	-0.00043	0.002755	0.006617	0.008957	-0.0036465	0.00223	0.006882	0.004427	0.012863	0.00091
89.8	0.005616	0.004665	0.002069	0.003585	-0.00038	0.002851	0.006797	0.00919	-0.0037638	0.00277992	0.007077	0.004406	0.012788	0.000879
90	0.00548	0.004578	0.002206	0.003454	-0.00038	0.003067	0.006659	0.009394	-0.0038925	0.00304638	0.007215	0.004282	0.012687	0.001015
90.2	0.005407	0.004442	0.002586	0.002906	-0.00021	0.002718	0.006431	0.009503	-0.0039354	0.00334506	0.007413	0.00414	0.012789	0.000888
90.4	0.005432	0.004162	0.002584	0.002799	0.000109	0.002915	0.006343	0.009695	-0.0038008	0.00331543	0.007441	0.004078	0.012898	0.00096
90.6	0.005345	0.003769	0.00265	0.002705	0.00035	0.002939	0.006444	0.009527	-0.0036	0.00332018	0.007473	0.004016	0.012733	0.000801
90.8	0.005289	0.00355	0.002658	0.002393	0.000429	0.003041	0.006416	0.009128	-0.0034199	0.00298744	0.007104	0.004085	0.012584	0.000592
91	0.005332	0.00342	0.002515	0.002391	0.000516	0.002865	0.006306	0.008947	-0.0034243	0.00316625	0.006978	0.004118	0.012559	0.000255
91.2	0.00526	0.003452	0.002639	0.002402	0.000735	0.002854	0.006323	0.00872	-0.0034603	0.00308589	0.007407	0.004007	0.012571	0.00014
91.4	0.005251	0.00344	0.002467	0.00246	0.000909	0.002636	0.006631	0.008562	-0.0035096	0.0029944	0.007454	0.003938	0.012639	0.000324
91.6	0.005203	0.003213	0.002503	0.002583	0.001017	0.002458	0.006662	0.008216	-0.003471	0.00290175	0.007305	0.003946	0.012877	0.000236
91.8	0.004906	0.003099	0.002435	0.002788	0.001097	0.002191	0.006613	0.007827	-0.0033707	0.00308313	0.007376	0.003917	0.012957	0.000458
92	0.004749	0.002793	0.002518	0.002874	0.001216	0.00218	0.006499	0.007663	-0.0034204	0.00313646	0.007263	0.004101	0.012815	0.000532
92.2	0.004575	0.002769	0.002459	0.003061	0.001075	0.002046	0.006484	0.007685	-0.0036567	0.00310188	0.007188	0.004158	0.012765	0.000522
92.4	0.004406	0.002899	0.002591	0.00345	0.001171	0.002149	0.006454	0.007902	-0.0036033	0.00346007	0.006954	0.004617	0.012653	0.00031
92.6	0.004454	0.002877	0.002587	0.003549	0.001147	0.002085	0.006388	0.008078	-0.0037273	0.00323311	0.006667	0.004438	0.01261	0.000236
92.8	0.004542	0.002835	0.002457	0.003614	0.001037	0.002103	0.006388	0.008346	-0.0038735	0.00338743	0.006585	0.004643	0.012885	0.000324
93	0.004677	0.003015	0.002449	0.00364	0.000667	0.002199	0.006417	0.008434	-0.0040041	0.00344811	0.006628	0.004669	0.01284	0.000383
93.2	0.004776	0.003268	0.002244	0.003924	0.000338	0.002422	0.006619	0.008903	-0.0039929	0.00352058	0.006551	0.004719	0.012744	0.000532
93.4	0.004705	0.003513	0.002168	0.004252	8.43e-05	0.002481	0.006822	0.008795	-0.0036359	0.00387238	0.006541	0.004562	0.012801	0.000206
93.6	0.004674	0.003922	0.002135	0.004338	-0.00027	0.002418	0.006695	0.008902	-0.0036536	0.00385671	0.006781	0.004609	0.012866	0.000172
93.8	0.004591	0.004264	0.002276	0.004118	-0.00022	0.00225	0.006727	0.009082	-0.0038431	0.00397447	0.006925	0.004542	0.012823	0.000336
94	0.004594	0.004603	0.002125	0.003736	-0.00027	0.002521	0.00652	0.009172	-0.0039547	0.00382913	0.006935	0.004514	0.012928	0.000531
94.2	0.004776	0.004973	0.002257	0.003673	2.33e-06	0.002416	0.006471	0.008913	-0.0038891	0.0038242	0.006787	0.00456	0.012846	0.00061
94.4	0.004884	0.005073	0.001998	0.003805	-1.9e-05	0.002599	0.006508	0.008989	-0.0038474	0.00346861	0.006892	0.004701	0.012842	0.000737
94.6	0.004737	0.004962	0.002026	0.003839	-0.00035	0.002803	0.006232	0.0088	-0.0037996	0.00334894	0.006998	0.00485	0.012749	0.000433
94.8	0.004821	0.004849	0.002043	0.003729	-0.00041	0.002983	0.006232	0.008691	-0.0038684	0.00323966	0.007087	0.004893	0.012749	0.000477
95	0.004939	0.004835	0.001947	0.004064	-0.00041	0.00284	0.006208	0.008754	-0.003688	0.00335014	0.007337	0.005081	0.012845	0.00067
95.2	0.004954	0.004903	0.001989	0.004218	-0.00015	0.003138	0.006185	0.008578	-0.0033741	0.0031966	0.00749	0.005288	0.012812	0.000654
95.4	0.005001	0.004871	0.001737	0.004115	-0.00026	0.003037	0.006335	0.008616	-0.0033326	0.00299706	0.007583	0.005507	0.012754	0.000459
95.6	0.004824	0.00462	0.00174	0.004088	8.33e-06	0.003186	0.006218	0.008509	-0.0030452	0.00287568	0.007439	0.005596	0.012846	0.000629
95.8	0.004824	0.004516	0.001991	0.004074	-6.8e-05	0.003064	0.006335	0.008451	-0.0031072	0.00325073	0.007277	0.005693	0.01279	0.000478
96	0.004721	0.004527	0.002059	0.003992	2.23e-05	0.00317	0.006184	0.00852	-0.0031606	0.00308349	0.006955	0.005617	0.01275	0.000604
96.2	0.004709	0.004527	0.002053	0.003979	-3.7e-05	0.003012	0.00603	0.008378	-0.0030684	0.00292645	0.006702	0.005826	0.012792	0.000488
96.4	0.004687	0.004454	0.002276	0.003712	0.000246	0.003052	0.006144	0.008372	-0.0028301	0.00285201	0.006451	0.005779	0.012908	0.000685
96.6	0.004834	0.004462	0.002476	0.003322	0.000177	0.002658	0.006293	0.008386	-0.0029958	0.00240997	0.006412	0.005763	0.01305	0.000538
96.8	0.004822	0.004394	0.002631	0.003492	0.000293	0.002458	0.006326	0.008373	-0.0029671	0.0026092	0.006207	0.005738	0.013163	0.000697
97	0.004777	0.004276	0.00264	0.00356	0.00029	0.002667	0.006333	0.008482	-0.0029346	0.00259968	0.006169	0.005251	0.013106	0.000478
97.2	0.004799	0.00446	0.002444	0.003498	0.000479	0.002685	0.006458	0.008745	-0.0029794	0.00255079	0.005862	0.0051	0.013005	0.000422
97.4	0.004766	0.004426	0.002395	0.003386	0.000607	0.002509	0.006584	0.008509	-0.0025822	0.00303219	0.005675	0.004848	0.013044	0.000473
97.6	0.004892	0.004897	0.002457	0.00308	0.000769	0.002394	0.00639	0.00867	-0.0026711	0.00263177	0.005796	0.004966	0.013013	0.000493
97.8	0.005053	0.005091	0.002321	0.002848	0.00071	0.002321	0.006607	0.008937	-0.0028231	0.00276804	0.006066	0.004763	0.012953	0.000568
98	0.005295	0.00526	0.002005	0.003005	0.000917	0.002609	0.006545	0.009008	-0.0029443	0.00295537	0.005968	0.004632	0.012833	0.000608
98.2	0.005438	0.005456	0.002312	0.003306	0.000946	0.002378	0.006381	0.008965	-0.0031117	0.00309579	0.006062	0.004638	0.012807	0.00069
98.4	0.005379	0.005146	0.002169	0.003188	0.000686	0.002581	0.00639	0.009056	-0.0034006	0.00316822	0.006672	0.004833	0.012858	0.000768
98.6	0.005521	0.005096	0.002221	0.003042	0.000604	0.00256	0.006268	0.008944	-0.0033205	0.00319417	0.006884	0.0046	0.012798	0.000825
98.8	0.005772	0.005117	0.002209	0.003107	0.000641	0.002501	0.006613	0.00911	-0.0034601	0.00325005	0.006871	0.004774	0.012779	0.000547
99	0.005781	0.005089	0.002146	0.003275	0.000412	0.002453	0.006688	0.009153	-0.0035977	0.00324282	0.006902	0.00484	0.012772	0.000596
99.2	0.00576	0.005171	0.002299	0.003237	0.000506	0.002683	0.006877	0.009043	-0.0034953	0.00321092	0.006912	0.005002	0.012742	0.000662
99.4	0.005709	0.00512	0.002228	0.003298	0.000255	0.00255	0.007095	0.009228	-0.0036536	0.0032907	0.007257	0.00533	0.012652	0.000843
99.6	0.005475	0.004885	0.002313	0.003506	0.000259	0.002813	0.007034	0.00908	-0.0037503	0.00319379	0.007237	0.005269	0.01275	0.000911
99.8	0.00544	0.00514	0.002564	0.003337	-1.7e-05	0.00279	0.007001	0.008792	-0.0040367	0.00305191	0.00711	0.005223	0.012742	0.000995
100	0.00513	0.004997	0.002368	0.003158	9.23e-05	0.002951	0.006631	0.008931	-0.0041435	0.00303999	0.007055	0.00528	0.012756	0.000846
100.2	0.005124	0.004746	0.002396	0.00277	-0.00031	0.002813	0.006779	0.009034	-0.0042789	0.00298825	0.006975	0.005498	0.012741	0.000855
100.4	0.004939	0.004481	0.002587	0.002384	-0.00016	0.002974	0.00701	0.009162	-0.0044747	0.00305678	0.007204	0.005478	0.012712	0.000691
100.6	0.004881	0.004299	0.00262	0.002407	-0.00031	0.002829	0.007069	0.009025	-0.0048701	0.00296481	0.007188	0.005559	0.012808	0.000594
100.8	0.004782	0.00387	0.002577	0.002533	-0.00031	0.002854	0.006845	0.008847	-0.0048127	0.00294607	0.00691	0.005369	0.012938	0.000344
101	0.004779	0.003596	0.002408	0.002494	-0.00031	0.002826	0.006562	0.008783	-0.0047951	0.00317853	0.007032	0.005334	0.012917	0.00026
101.2	0.004835	0.003339	0.002332	0.002442	-0.00018	0.002886	0.006359	0.009051	-0.0047728	0.00317426	0.006874	0.005546	0.012875	0.000356
101.4	0.004793	0.002939	0.002106	0.002487	-0.00028	0.002753	0.006214	0.009027	-0.0043763	0.00345691	0.007035	0.005309	0.012972	0.000281
101.6	0.004855	0.002944	0.002155	0.002406	-0.00037	0.002475	0.006017	0.009126	-0.0043363	0.00369322	0.007201	0.005335	0.012956	0.000402
101.8	0.004984	0.002553	0.001829	0.002551	-0.00038	0.002447	0.006088	0.008992	-0.0043694	0.0040645	0.007377	0.004728	0.013035	0.000577
102	0.005138	0.002403	0.001771	0.002471	-0.00045	0.002543	0.005987	0.009116	-0.0042437	0.00386477	0.007217	0.004611	0.013055	0.00066
102.2	0.005001	0.002511	0.001791	0.002259	-0.00074	0.002366	0.006026	0.009091	-0.0040335	0.00362592	0.007424	0.004554	0.013118	0.001013
102.4	0.00511	0.00229	0.001619	0.002286	-0.00076	0.002553	0.006179	0.008767	-0.0036884	0.00341461	0.007714	0.004408	0.012995	0.001215
102.6	0.005281	0.002491	0.00149	0.002446	-0.00055	0.002263	0.006338	0.008459	-0.0036339	0.00344647	0.007231	0.004205	0.012909	0.001119
102.8	0.005346	0.002308	0.00141	0.002614	-0.00039	0.001955	0.006575	0.008467	-0.0037123	0.00322052	0.007093	0.004195	0.012968	0.00105
103	0.005232	0.002572	0.001264	0.003076	-0.00056	0.001893	0.006698	0.008482	-0.0037948	0.00299981	0.006918	0.004118	0.013025	0.001134
103.2	0.005111	0.00255	0.001354	0.003465	-0.00034	0.002171	0.007004	0.008423	-0.0037416	0.00270441	0.006862	0.004018	0.012939	0.000723
103.4	0.005205	0.002856	0.001271	0.003844	-0.0004	0.00233	0.007213	0.008412	-0.0038677	0.002595	0.007026	0.004126	0.012794	0.000348
103.6	0.005264	0.003157	0.00133	0.003834	-0.00013	0.002622	0.007211	0.008541	-0.0041866	0.00246491	0.006847	0.004147	0.012734	0.000107
103.8	0.005374	0.00345	0.001409	0.003849	-0.00011	0.002718	0.00717	0.008886	-0.0044101	0.002497	0.00647	0.004013	0.012558	0.000339
104	0.005475	0.003679	0.001507	0.003676	0.000143	0.002881	0.007395	0.00935	-0.0043962	0.00266262	0.00665	0.004109	0.012596	0.000529
104.2	0.005688	0.004004	0.001613	0.003402	5.27e-05	0.002813	0.007665	0.009585	-0.0046088	0.00263786	0.006867	0.004413	0.012605	0.000903
104.4	0.005696	0.004036	0.001657	0.003378	0.000394	0.002891	0.007758	0.009568	-0.004645	0.002766	0.006888	0.004487	0.012773	0.001118
104.6	0.005973	0.004245	0.0018	0.003516	0.000378	0.002531	0.007817	0.009564	-0.0046034	0.00269262	0.006721	0.004423	0.012894	0.001198
104.8	0.006076	0.004246	0.002107	0.003392	0.000646	0.002205	0.007694	0.009648	-0.0046275	0.00284109	0.00684	0.004736	0.013143	0.001278
105	0.006213	0.004222	0.002261	0.003528	0.000772	0.002149	0.00768	0.010007	-0.0050002	0.00295885	0.007051	0.005086	0.013121	0.001247
105.2	0.006316	0.003939	0.002228	0.003388	0.000777	0.00205	0.007373	0.010127	-0.005074	0.00282107	0.007034	0.005124	0.013177	0.001376
105.4	0.006226	0.003705	0.002214	0.003211	0.000805	0.001915	0.007221	0.009868	-0.0049879	0.00322769	0.007306	0.004959	0.013125	0.0011
105.6	0.006261	0.003689	0.002328	0.0031	0.000888	0.001886	0.007237	0.009629	-0.0050926	0.00362103	0.007432	0.004846	0.012963	0.001024
105.8	0.006282	0.003514	0.002265	0.003189	0.000919	0.002105	0.007016	0.009558	-0.0051767	0.00359454	0.007579	0.004874	0.013083	0.000816
106	0.006261	0.003382	0.00233	0.003035	0.000637	0.002131	0.006882	0.009647	-0.0050957	0.00358542	0.007664	0.005095	0.013007	0.000754
106.2	0.006124	0.003097	0.002326	0.003179	0.000555	0.002088	0.006764	0.009316	-0.0049009	0.00381031	0.007694	0.005323	0.012859	0.000625
106.4	0.006138	0.002923	0.002238	0.003583	0.00056	0.002322	0.006568	0.008778	-0.0046434	0.0036942	0.007487	0.005186	0.012695	0.000554
106.6	0.00601	0.002955	0.002197	0.003606	0.000709	0.002216	0.006595	0.008459	-0.0048748	0.00376866	0.007379	0.004971	0.012575	0.000869
106.8	0.006018	0.002736	0.002214	0.003592	0.000634	0.002295	0.006609	0.008498	-0.0046343	0.00338141	0.007317	0.004789	0.012715	0.000904
107	0.005958	0.002762	0.002057	0.003765	0.000345	0.002447	0.006518	0.008627	-0.0047156	0.00330969	0.007108	0.004644	0.012658	0.000786
107.2	0.005753	0.002728	0.002029	0.003869	0.000358	0.002907	0.006458	0.008425	-0.0048636	0.00326391	0.007256	0.004216	0.012505	0.000915
107.4	0.005734	0.002956	0.001954	0.004095	0.000289	0.002684	0.006461	0.008378	-0.004695	0.00330972	0.007159	0.004368	0.012491	0.000612
107.6	0.005695	0.003056	0.001956	0.004066	0.000381	0.002791	0.006249	0.008473	-0.0046214	0.00313895	0.006935	0.004403	0.012582	0.000377
107.8	0.005702	0.002959	0.001923	0.004367	0.000305	0.002974	0.00617	0.008362	-0.0041995	0.00298234	0.006817	0.004236	0.012728	0.000246
108	0.005542	0.003121	0.001832	0.00427	0.000412	0.002992	0.006263	0.008292	-0.0038346	0.00296137	0.007059	0.004483	0.013058	0.000314
108.2	0.005595	0.003035	0.001678	0.004434	0.000251	0.002946	0.006164	0.008204	-0.0038851	0.00280031	0.007006	0.004586	0.013165	0.000508
108.4	0.005395	0.002876	0.001665	0.004653	0.000396	0.0031	0.006369	0.007866	-0.0037096	0.00286583	0.006752	0.004542	0.013381	0.000603
108.6	0.00542	0.002917	0.001709	0.004841	0.0006	0.003063	0.006486	0.007827	-0.0035258	0.00289487	0.006796	0.004889	0.01347	0.00064
108.8	0.005498	0.002898	0.001761	0.00492	0.000809	0.003175	0.006437	0.007749	-0.0036706	0.00294111	0.00711	0.005024	0.013701	0.000784
109	0.005333	0.002896	0.00178	0.005081	0.000654	0.003484	0.006266	0.007634	-0.0037362	0.00291341	0.007195	0.004802	0.013702	0.000812
109.2	0.005413	0.002861	0.00174	0.00479	0.000743	0.003415	0.006131	0.007377	-0.0036892	0.00300731	0.007265	0.004897	0.013528	0.000752
109.4	0.005505	0.002706	0.002129	0.004788	0.000916	0.003513	0.006154	0.007127	-0.0036291	0.00325186	0.00735	0.005094	0.013465	0.000768
109.6	0.005612	0.002488	0.002058	0.00481	0.000754	0.003297	0.005933	0.007365	-0.0036817	0.00302617	0.007405	0.005083	0.013483	0.000368
109.8	0.005741	0.002632	0.002097	0.004798	0.000839	0.003187	0.005765	0.007548	-0.003712	0.0030434	0.007353	0.005177	0.01349	0.000406
110	0.005802	0.002902	0.002192	0.004653	0.000866	0.002985	0.005811	0.007521	-0.0036498	0.00306554	0.007379	0.005284	0.013309	0.000216
110.2	0.005828	0.002972	0.002245	0.004526	0.000653	0.002886	0.005843	0.007589	-0.003555	0.00328547	0.007258	0.00515	0.013183	9.51e-05
110.4	0.005759	0.003278	0.002248	0.004197	0.000593	0.002581	0.005962	0.007754	-0.0035788	0.00296254	0.007207	0.00466	0.01326	0.000118
110.6	0.005576	0.003507	0.002407	0.003815	0.000516	0.002331	0.006244	0.008041	-0.0037823	0.00305829	0.007363	0.004466	0.013002	0.000239
110.8	0.005622	0.003797	0.002473	0.003652	0.000364	0.002315	0.006434	0.008346	-0.003955	0.00284277	0.00739	0.004514	0.013069	0.000273
111	0.005494	0.004186	0.002385	0.003444	0.000307	0.002102	0.006234	0.008534	-0.0042408	0.00299328	0.00769	0.004261	0.012856	0.000509
111.2	0.005198	0.004793	0.002473	0.003275	0.000405	0.002136	0.006206	0.008554	-0.0042624	0.0030944	0.007803	0.004099	0.012784	0.000645
111.4	0.005086	0.004737	0.002333	0.003283	0.000296	0.001886	0.006276	0.008815	-0.0042813	0.00321144	0.007832	0.004304	0.012892	0.00099
111.6	0.005081	0.005074	0.002175	0.003203	0.000203	0.001838	0.006109	0.009188	-0.0044435	0.00316582	0.007936	0.004334	0.012956	0.001141
111.8	0.005193	0.004983	0.001996	0.003147	7.4e-05	0.001551	0.006209	0.009367	-0.0047572	0.00340988	0.007797	0.004509	0.012997	0.001019
112	0.005215	0.005003	0.00177	0.00348	5.8e-05	0.00165	0.006428	0.009875	-0.0048581	0.00361367	0.007724	0.00452	0.013094	0.000838
112.2	0.005407	0.00485	0.001673	0.003716	-8.4e-05	0.001863	0.006477	0.009896	-0.005003	0.00372947	0.007653	0.004331	0.013017	0.000825
112.4	0.005334	0.004803	0.001424	0.003677	-6.1e-05	0.001775	0.006621	0.009729	-0.0048824	0.0040804	0.007625	0.004301	0.013044	0.000947
112.6	0.005333	0.004735	0.001518	0.00389	-7.4e-05	0.001921	0.006617	0.009945	-0.0048097	0.00412572	0.007411	0.004472	0.012965	0.000943
112.8	0.00539	0.004484	0.001628	0.004088	-8.4e-05	0.002206	0.006504	0.010057	-0.0049332	0.00426595	0.00735	0.004145	0.012775	0.000808
113	0.005192	0.004356	0.001734	0.004103	-7.7e-06	0.002303	0.006334	0.009813	-0.0048811	0.00401783	0.007047	0.004397	0.01273	0.001096
113.2	0.005508	0.004221	0.001832	0.00413	6.8e-05	0.002286	0.006457	0.009725	-0.0049557	0.00361939	0.007099	0.004594	0.012593	0.000827
113.4	0.005622	0.003923	0.001798	0.00427	0.000178	0.002789	0.006252	0.009769	-0.00482	0.00371845	0.00703	0.004594	0.012716	0.00068
113.6	0.005751	0.003776	0.001744	0.004423	0.000235	0.002711	0.006108	0.010066	-0.0046626	0.00375974	0.007161	0.004467	0.012692	0.000354
113.8	0.00585	0.003928	0.001707	0.004499	0.000538	0.002699	0.006117	0.009793	-0.0047144	0.00403955	0.007141	0.004492	0.012625	0.000244
114	0.005739	0.00389	0.001638	0.004511	0.00051	0.002756	0.006077	0.009677	-0.0045443	0.00378581	0.006966	0.004302	0.012691	0.000194
114.2	0.005482	0.003842	0.001627	0.004637	0.000227	0.002638	0.006051	0.00965	-0.0043441	0.00365269	0.006976	0.004189	0.01273	0.000419
114.4	0.005204	0.00371	0.001557	0.00445	0.000273	0.00245	0.006159	0.009691	-0.0045028	0.00340973	0.00694	0.004067	0.012842	0.000502
114.6	0.00511	0.003592	0.001676	0.004448	0.000217	0.002662	0.006075	0.009695	-0.0045483	0.00341208	0.007057	0.003982	0.01265	0.000499
114.8	0.005198	0.003649	0.001682	0.00434	0.000423	0.003049	0.006029	0.009573	-0.0045816	0.00322365	0.007311	0.0038	0.01301	0.000504
115	0.005125	0.003543	0.00195	0.004296	0.000368	0.003173	0.005918	0.009545	-0.0044499	0.00321473	0.007354	0.003803	0.013041	0.000488
115.2	0.005136	0.003349	0.001953	0.004306	0.000358	0.002895	0.005805	0.009632	-0.0041377	0.00300865	0.007352	0.003899	0.0133	0.000466
115.4	0.005207	0.00297	0.001866	0.004112	0.000141	0.002747	0.005651	0.009581	-0.0043749	0.00263771	0.007222	0.003809	0.013402	0.000607
115.6	0.005283	0.003152	0.001872	0.004015	3.43e-05	0.002596	0.005731	0.00969	-0.0046098	0.00262254	0.00703	0.003591	0.013332	0.0003
115.8	0.005436	0.002969	0.001823	0.003806	3.03e-05	0.002563	0.005763	0.009721	-0.0047333	0.00256475	0.006744	0.00351	0.013358	0.000418
116	0.005603	0.002986	0.001822	0.004083	0.00018	0.00262	0.005984	0.009997	-0.0046768	0.00269136	0.006709	0.003326	0.013472	0.000382
116.2	0.0058	0.002755	0.00187	0.003758	7.07e-05	0.002392	0.005838	0.009791	-0.0046256	0.00274442	0.006727	0.003337	0.013358	0.000435
116.4	0.005913	0.002764	0.001985	0.00362	0.00016	0.002104	0.005952	0.009596	-0.0044518	0.00266929	0.006626	0.003453	0.013318	0.000583
116.6	0.005876	0.002797	0.002446	0.00341	0.000192	0.002139	0.005917	0.009822	-0.0045836	0.00263929	0.006274	0.003619	0.013048	0.000987
116.8	0.006008	0.002883	0.002424	0.003237	0.00031	0.00228	0.005964	0.009797	-0.0048322	0.00236569	0.006292	0.003521	0.013018	0.000989
117	0.006262	0.003155	0.00246	0.002942	0.000492	0.002331	0.00589	0.009632	-0.0048425	0.00188498	0.006328	0.003805	0.013218	0.001032
117.2	0.006524	0.003481	0.00242	0.002865	0.000475	0.002521	0.005903	0.009905	-0.0049565	0.00177128	0.006771	0.003931	0.013225	0.000899
117.4	0.006514	0.003609	0.00218	0.002773	0.000543	0.002759	0.005984	0.009985	-0.0048723	0.00205511	0.006808	0.004185	0.013247	0.001078
117.6	0.006685	0.003822	0.002361	0.003074	0.000577	0.002643	0.005838	0.009794	-0.0048404	0.00199284	0.00695	0.00433	0.013158	0.001172
117.8	0.006681	0.004079	0.002141	0.003251	0.000571	0.002579	0.00573	0.009649	-0.0047577	0.00182461	0.00668	0.004346	0.013097	0.000941
118	0.006584	0.004252	0.002102	0.003601	0.000472	0.002716	0.005807	0.009778	-0.0046003	0.00136789	0.006587	0.004313	0.013028	0.00065
118.2	0.006444	0.004351	0.00205	0.003885	0.000361	0.002626	0.005882	0.009768	-0.0046501	0.00126482	0.006688	0.004714	0.012916	0.000811
118.4	0.006396	0.004277	0.002023	0.004047	0.000444	0.002676	0.006078	0.009811	-0.0048236	0.00131424	0.006639	0.004705	0.012874	0.000957
118.6	0.006279	0.004234	0.002126	0.004389	0.000438	0.002812	0.006171	0.009759	-0.0047105	0.00137717	0.006719	0.004723	0.012776	0.000822
118.8	0.006102	0.004323	0.002175	0.004562	0.000481	0.002952	0.006471	0.009532	-0.0045779	0.0014993	0.006718	0.004866	0.012758	0.000914
119	0.005839	0.004175	0.002364	0.004783	0.000366	0.002787	0.006646	0.009449	-0.0045097	0.00173204	0.00662	0.005014	0.012486	0.000967
119.2	0.005526	0.004228	0.00231	0.004778	0.000478	0.0025	0.006662	0.009317	-0.0044638	0.00204515	0.006531	0.004877	0.012346	0.001097
119.4	0.005131	0.004284	0.002374	0.004623	0.000466	0.002641	0.006933	0.009098			0.006269	0.004688	0.01208	0.001033
119.6	0.004807	0.004559	0.0023	0.004602	0.000554	0.002638	0.007269	0.009091			0.006248	0.004599	0.011896	0.000842
119.8	0.004607	0.004635	0.002351	0.004421	0.000679	0.002482	0.007435	0.009118			0.006238	0.004701	0.011848	0.000888
120
